# Supplementary material for: Reconstructing mammalian lifespan evolution reveals strong phylogenetic effects and lifespan-associated genes
Source: BMC Biol. 2026 Apr 17;24:127. doi: 10.1186/s12915-026-02599-3 (PMC13217714; doi:10.1186/s12915-026-02599-3)
Supplement: Supplementary file 1 — Additional File 1: Tables S1-S18. Table S1. Lifespan and body mass values of 968 mammalian species from the AnAge database. Table S2. Lifespans of different mammalian orders. Table S3. Coefficient of variability of LQ values at the mammalian family level. Table S4. Summary of model fitting for absolute mammalian lifespans. Table S5. 122 mammalian species used for detecting lifespan-associated genes. Table S6. Negatively correlated genes between relative evolutionary rate and lifespan. Table S7. Positively correlated genes between relative evolutionary rate and lifespan. Table S8. The over-represented GO Biological Process terms of negatively correlated genes. Table S9. The over-represented GO Biological Process terms of positively correlated genes. Table S10. Correlated genes under intensified selection in long-lived mammals. Table S11. Correlated genes under relaxed selection in long-lived mammals. Table S12. List of positively selected genes. Table S13. High-confidence orthologous PSGs between C. elegans and mammals. Table S14. Up and down-regulated genes before and after inhibiting phi-53 in C. elegans. Table S15. Enriched functional terms for the up-regulated genes after inhibiting phi-53 in C. elegans. Table S16. Enriched functional terms for the down-regulated genes after inhibiting phi-53 in C. elegans. Table S18. Summary of lifespan and body mass values of 122 mammalian species. [file 12915_2026_2599_MOESM1_ESM.xlsx]

## Sheet: Table S1
Table S1. Lifespan and body mass values of 968 mammalian species from the AnAge database.
Species	Common name	Order	Family	Adult weight (g)	Observed lifespan (yrs)	Expected lifespan (yrs)	Longevity quotient (LQ)
Myotis brandtii	Brandt's bat	Chiroptera	Vespertilionidae	7	41	6.57234	6.23827
Myotis lucifugus	Little brown bat	Chiroptera	Vespertilionidae	10	34	6.94096	4.89845
Rhinolophus hipposideros	Lesser horseshoe bat	Chiroptera	Rhinolophidae	4.6	29.4	6.16342	4.77008
Homo sapiens	Human	Primates	Hominidae	62035	122.5	26.4054	4.6392
Myotis myotis	Mouse-eared bat	Chiroptera	Vespertilionidae	28.55	37.1	8.14944	4.55246
Plecotus auritus	Brown big-eared bat	Chiroptera	Vespertilionidae	7.8	30	6.68206	4.48963
Myotis daubentonii	Daubenton's bat	Chiroptera	Vespertilionidae	8.5	28	6.7705	4.13559
Rhinolophus ferrumequinum	Greater horseshoe bat	Chiroptera	Rhinolophidae	22.875	30.5	7.87775	3.87166
Myotis mystacinus	Whiskered bat	Chiroptera	Vespertilionidae	5.3	24	6.29845	3.81046
Heterocephalus glaber	Naked mole-rat	Rodentia	Bathyergidae	35	31	8.40741	3.68722
Plecotus austriacus	Gray big-eared bat	Chiroptera	Vespertilionidae	12	25.5	7.13731	3.57277
Myotis nattereri	Natterer's bat	Chiroptera	Vespertilionidae	7.5	23.7	6.64208	3.56816
Desmodus rotundus	Vampire bat	Chiroptera	Phyllostomidae	33.2	29.2	8.33977	3.5013
Myotis evotis	Western long-eared myotis	Chiroptera	Vespertilionidae	7.4	22	6.62845	3.31902
Cebus capucinus	White-faced capuchin	Primates	Cebidae	2655	54	16.3043	3.31201
Barbastella barbastellus	Western barbastelle	Chiroptera	Vespertilionidae	10.25	23	6.96724	3.30117
Hylobates muelleri	Borneo gibbon	Primates	Hylobatidae	5765	60	18.3579	3.26835
Myotis emarginatus	Geoffroy's bat	Chiroptera	Vespertilionidae	11	22.7	7.04292	3.22309
Myotis volans	Long-legged myotis	Chiroptera	Vespertilionidae	7	21	6.57234	3.19521
Pteropus giganteus	Indian flying fox	Chiroptera	Pteropodidae	1175	44	14.3925	3.05715
Miniopterus schreibersii	Schreibers's long-fingered bat	Chiroptera	Miniopteridae	13	22	7.22525	3.04488
Myotis bechsteinii	Bechstein's bat	Chiroptera	Vespertilionidae	10.5	21	6.99297	3.00302
Myotis sodalis	Indiana bat	Chiroptera	Vespertilionidae	7.7	20	6.66888	2.999
Hylobates lar	White-handed gibbon	Primates	Hylobatidae	6810	56	18.8318	2.9737
Tachyglossus aculeatus	Short-beaked echidna	Monotremata	Tachyglossidae	3500	49.5	17.0084	2.91033
Cebus olivaceus	Weeping capuchin	Primates	Cebidae	2552.5	47	16.2064	2.9001
Myotis keenii	Keen's myotis	Chiroptera	Vespertilionidae	7.4	19	6.62845	2.86643
Myotis thysanodes	Fringed myotis	Chiroptera	Vespertilionidae	6	18.3	6.41914	2.85085
Sapajus apella	Brown capuchin	Primates	Cebidae	2642.5	46	16.2925	2.82338
Corynorhinus townsendii	Townsend's big-eared bat	Chiroptera	Vespertilionidae	14.25	20.5	7.32746	2.79769
Myotis dasycneme	Pond bat	Chiroptera	Vespertilionidae	15	20.5	7.38519	2.77582
Eptesicus nilssonii	Northern bat	Chiroptera	Vespertilionidae	13	20	7.22525	2.76807
Eptesicus serotinus	Serotine	Chiroptera	Vespertilionidae	18.2	21	7.60695	2.76063
Pan troglodytes	Chimpanzee	Primates	Hominidae	44983.5	68	25.1384	2.70503
Pipistrellus pipistrellus	Common pipistrelle	Chiroptera	Vespertilionidae	5	16.6	6.24255	2.65917
Hylobates agilis	Agile gibbon	Primates	Hylobatidae	5925	49	18.4349	2.658
Balaena mysticetus	Bowhead whale	Cetacea	Balaenidae	100000000	211	81.7372	2.58144
Cebus albifrons	White-fronted capuchin	Primates	Cebidae	2467.5	40.4	16.1226	2.5058
Ateles geoffroyi	Central American spider monkey	Primates	Atelidae	7267.5	47.1	19.0201	2.47633
Tolypeutes matacus	Southern three-banded armadillo	Cingulata	Dasypodidae	1500	36.8	14.9404	2.46312
Aotus lemurinus	Lemurine night monkey	Primates	Aotidae	874	33.8	13.7553	2.45723
Nomascus concolor	Crested gibbon	Primates	Hylobatidae	6852.5	46.1	18.8497	2.44566
Ateles fusciceps	Brown-headed spider monkey	Primates	Atelidae	7000	46	18.9112	2.43242
Hylobates moloch	Silvery gibbon	Primates	Hylobatidae	6207.5	45	18.5668	2.42369
Pithecia pithecia	Guianan saki	Primates	Pitheciidae	1480	36	14.9097	2.41453
Eulemur mongoz	Mongoose lemur	Primates	Lemuridae	1555	36.2	15.0229	2.40965
Myotis grisescens	Gray myotis	Chiroptera	Vespertilionidae	9.25	16.5	6.85866	2.40572
Leontopithecus rosalia	Golden lion tamarin	Primates	Callitrichidae	654.5	31.6	13.1599	2.40123
Cheirogaleus medius	Fat-tailed dwarf lemur	Primates	Cheirogaleidae	380	29	12.1095	2.39481
Macrotus californicus	California leaf-nosed bat	Chiroptera	Phyllostomidae	11.6	17	7.10038	2.39424
Ateles paniscus	Black spider monkey	Primates	Atelidae	7887.5	46	19.2598	2.3884
Nomascus leucogenys	Northern white-cheeked gibbon, or White-cheeked gibbon	Primates	Hylobatidae	6000	44.1	18.4704	2.3876
Ateles marginatus	White-whiskered spider monkey	Primates	Atelidae	6000	44	18.4704	2.38219
Varecia variegata	Black-and-white ruffed lemur, or Ruffed lemur	Primates	Lemuridae	3482.3	40	16.9952	2.35361
Pteropus rodricensis	Rodriguez flying fox	Chiroptera	Pteropodidae	350	28	11.9581	2.34151
Perodicticus potto	Potto	Primates	Lorisidae	919.9	32.4	13.8635	2.33708
Eulemur macaco	Black lemur	Primates	Lemuridae	2467	37.5	16.1221	2.326
Saimiri boliviensis	Bolivian squirrel monkey	Primates	Cebidae	615	30.3	13.0352	2.32448
Cercocebus torquatus	Red-capped mangabey	Primates	Cercopithecidae	9492.5	46	19.8134	2.32166
Ateles chamek	Chamek spider monkey	Primates	Atelidae	6000	42.8	18.4704	2.31722
Potos flavus	Kinkajou	Carnivora	Procyonidae	3000	38.4	16.6119	2.3116
Carollia perspicillata	Seba's short-tailed bat	Chiroptera	Phyllostomidae	15	17	7.38519	2.3019
Lemur catta	Ring-tailed lemur	Primates	Lemuridae	2555	37.3	16.2088	2.30122
Rousettus aegyptiacus	Egyptian rousette	Chiroptera	Pteropodidae	125	22.9	10.2152	2.24176
Perimyotis subflavus	Eastern pipistrelle	Chiroptera	Vespertilionidae	7.5	14.8	6.64208	2.22822
Pan paniscus	Pygmy chimpanzee, or Bonobo	Primates	Hominidae	39925	55	24.6837	2.22819
Pongo pygmaeus	Orangutan	Primates	Hominidae	64475	59	26.5618	2.22124
Artibeus jamaicensis	Jamaican fruit-eating bat	Chiroptera	Phyllostomidae	42.2	19.2	8.65152	2.21926
Aotus trivirgatus	Northern night monkey	Primates	Aotidae	800	30.1	13.5704	2.21806
Choloepus hoffmanni	Hoffmann's two-toed sloth	Pilosa	Megalonychidae	6250	41	18.5862	2.20594
Varecia rubra	Red ruffed lemur	Primates	Lemuridae	3601.3	37.5	17.0828	2.1952
Hoolock hoolock	Western hoolock gibbon, or Hoolock gibbon	Primates	Hylobatidae	6875	41	18.8592	2.17401
Myotis yumanensis	Yuma myotis	Chiroptera	Vespertilionidae	6.25	14	6.45936	2.1674
Zaglossus bruijni	Western long-beaked echidna, or Long-nosed echidna	Monotremata	Tachyglossidae	7500	41.2	19.1119	2.15572
Macroderma gigas	Australian false vampire bat	Chiroptera	Megadermatidae	150	22.6	10.5042	2.15153
Nyctalus leisleri	Lesser noctule	Chiroptera	Vespertilionidae	16	16	7.45848	2.14521
Cacajao calvus	Bald uacari, or Red uakari	Primates	Pitheciidae	3165	35.8	16.7485	2.1375
Symphalangus syndactylus	Siamang	Primates	Hylobatidae	10900	43	20.237	2.12482
Cryptomys anselli	Ansell's mole-rat	Rodentia	Bathyergidae	90	20.6	9.71447	2.12055
Dugong dugon	Dugong	Sirenia	Dugongidae	360000	73	34.5568	2.11246
Saguinus oedipus	Cotton-top tamarin	Primates	Callitrichidae	445.5	26.2	12.4078	2.11158
Macaca fascicularis	Long-tailed macaque	Primates	Cercopithecidae	6362.5	39	18.637	2.09262
Macaca silenus	Liontail macaque	Primates	Cercopithecidae	7875	40	19.2551	2.07737
Hylobates pileatus	Pileated gibbon	Primates	Hylobatidae	5735	38	18.3432	2.07161
Aotus azarae	Azara's night monkey	Primates	Aotidae	1230	30	14.4936	2.06988
Macaca mulatta	Rhesus monkey	Primates	Cercopithecidae	8235	40	19.3873	2.06321
Glaucomys volans	Southern flying squirrel	Rodentia	Sciuridae	65.4	19	9.25131	2.05376
Phaner furcifer	Masoala fork-marked lemur, or Fork-marked lemur	Primates	Cheirogaleidae	400	25	12.2049	2.04835
Trichechus manatus	West Indian manatee	Sirenia	Trichechidae	322000	69	33.9721	2.03108
Daubentonia madagascariensis	Aye-aye	Primates	Daubentoniidae	2277.5	32.3	15.9262	2.02811
Gorilla gorilla	Gorilla	Primates	Hominidae	139842	60.1	29.9021	2.00989
Hylobates klossii	Kloss's gibbon	Primates	Hylobatidae	5900	37	18.423	2.00836
Pusa sibirica	Baikal seal	Carnivora	Phocidae	90000	56	27.9524	2.00341
Eulemur rubriventer	Red-bellied lemur	Primates	Lemuridae	2191.5	31.7	15.8326	2.00219
Callithrix jacchus	White-tufted-ear marmoset	Primates	Callitrichidae	255.2	22.8	11.3939	2.00107
Stenella coeruleoalba	Striped dolphin	Cetacea	Delphinidae	112500	57.5	28.9232	1.98802
Cercopithecus diana	Diana monkey	Primates	Cercopithecidae	4550	35.1	17.705	1.98249
Choloepus didactylus	Southern two-toed sloth	Pilosa	Megalonychidae	6250	36.8	18.5862	1.97997
Hipposideros fulvus	Fulvus roundleaf bat	Chiroptera	Hipposideridae	7	13	6.57234	1.97799
Microcebus murinus	Gray mouse lemur	Primates	Cheirogaleidae	64.8	18.2	9.23827	1.97007
Brachyteles arachnoides	Southern muriqui, or Woolly spider monkey, or Muriqui	Primates	Atelidae	11170	40	20.3129	1.96919
Macaca fuscata	Japanese macaque	Primates	Cercopithecidae	8882.5	38.5	19.6131	1.96298
Macaca nemestrina	Southern pig-tailed macaque, or Pigtail macaque	Primates	Cercopithecidae	7912.5	37.6	19.2691	1.95131
Pteropus dasymallus	Ryukyu flying fox	Chiroptera	Pteropodidae	435	24	12.3626	1.94134
Ateles belzebuth	White-bellied spider monkey	Primates	Atelidae	7535	37	19.1255	1.93459
Rhinolophus euryale	Mediterranean horseshoe bat	Chiroptera	Rhinolophidae	8.2	13	6.73338	1.93068
Plecturocebus moloch	Dusky titi	Primates	Pitheciidae	804	26.2	13.5808	1.9292
Galidia elegans	Ring-tailed mongoose	Carnivora	Eupleridae	800	26	13.5704	1.91593
Loris tardigradus	Red slender loris, or Slender loris	Primates	Lorisidae	238.2	21.6	11.2744	1.91585
Antrozous pallidus	Pallid bat	Chiroptera	Vespertilionidae	20.8	14.8	7.76396	1.90624
Spalax ehrenbergi	Palestine mole rat	Rodentia	Spalacidae	160	20.2	10.6084	1.90415
Vespertilio murinus	Particolored bat	Chiroptera	Vespertilionidae	18.7	14.5	7.63856	1.89826
Myotis leibii	Eastern small-footed myotis	Chiroptera	Vespertilionidae	5.6	12	6.35174	1.88925
Rousettus lanosus	Long-haired rousette	Chiroptera	Pteropodidae	103	18.7	9.91708	1.88564
Phyllostomus hastatus	Greater spear-nosed bat	Chiroptera	Phyllostomidae	81	18	9.55912	1.88302
Miopithecus talapoin	Southern talapoin monkey, or Talapoin	Primates	Cercopithecidae	1384.5	27.7	14.7583	1.8769
Nycticebus coucang	Slow loris	Primates	Lorisidae	890.5	25.8	13.7947	1.87028
Saguinus imperator	Emperor tamarin	Primates	Callitrichidae	518.5	23.7	12.6992	1.86626
Eidolon helvum	Straw-colored fruit bat	Chiroptera	Pteropodidae	306.25	21.8	11.7163	1.86066
Sciurus carolinensis	Eastern gray squirrel	Rodentia	Sciuridae	533	23.6	12.7529	1.85056
Plecturocebus cupreus	Coppery titi	Primates	Pitheciidae	1120	26.4	14.2873	1.84779
Plecturocebus donacophilus	Bolivian titi	Primates	Pitheciidae	795	25	13.5574	1.84401
Cebuella pygmaea	Pygmy marmoset	Primates	Callitrichidae	124	18.6	10.2027	1.82305
Lophocebus albigena	Gray-cheeked mangabey	Primates	Cercopithecidae	9317.5	36	19.7571	1.82213
Cercopithecus ascanius	Black-cheeked white-nosed monkey	Primates	Cercopithecidae	3705	31.2	17.1571	1.81849
Colobus angolensis	Angolan colobus	Primates	Cercopithecidae	8625	35.3	19.525	1.80794
Macaca maura	Moor macaque	Primates	Cercopithecidae	5575	33	18.264	1.80684
Orcinus orca	Killer whale	Cetacea	Delphinidae	3987500	90	49.926	1.80267
Trachypithecus obscurus	Dusky leaf monkey	Primates	Cercopithecidae	7080	33.9	18.9441	1.78947
Pteropus poliocephalus	Gray-headed flying fox	Chiroptera	Pteropodidae	675	23.6	13.2222	1.78488
Eulemur coronatus	Crowned lemur	Primates	Lemuridae	1645	27	15.1528	1.78185
Mandrillus leucophaeus	Drill	Primates	Cercopithecidae	18250	39	21.8974	1.78103
Alouatta caraya	Black howler monkey	Primates	Atelidae	5462.5	32.4	18.2071	1.77953
Petaurus breviceps	Sugar glider	Diprotodontia	Petauridae	110	17.8	10.0174	1.77692
Lasiurus cinereus	Hoary bat	Chiroptera	Vespertilionidae	24	14	7.93583	1.76415
Mandrillus sphinx	Mandrill	Primates	Cercopithecidae	23000	40	22.6863	1.76318
Macaca nigra	Celebes crested macaque	Primates	Cercopithecidae	7965	34	19.2886	1.7627
Cryptomys mechowii	Giant mole-rat	Rodentia	Bathyergidae	250	20	11.3581	1.76086
Echinops telfairi	Lesser hedgehog tenrec	Afrosoricida	Tenrecidae	180	19	10.8013	1.75905
Cercopithecus campbelli	Campbell's monkey	Primates	Cercopithecidae	3600	30	17.0818	1.75625
Colobus guereza	Guereza	Primates	Cercopithecidae	9950	35	19.9566	1.7538
Chlorocebus aethiops	Grivet, or Vervet	Primates	Cercopithecidae	5620	32	18.2865	1.74993
Bassaricyon alleni	Allen's olingo	Carnivora	Procyonidae	1235	25.2	14.5026	1.73762
Bassariscus sumichrasti	Cacomistle	Carnivora	Procyonidae	900	24	13.8172	1.73697
Helogale parvula	Dwarf mongoose	Carnivora	Herpestidae	274.8	20	11.5236	1.73556
Felis catus	Domestic cat	Carnivora	Felidae	3900	30	17.2923	1.73488
Pteropus lylei	Lyle's flying fox	Chiroptera	Pteropodidae	316.7	20.4	11.7766	1.73225
Callimico goeldii	Goeldi's monkey	Primates	Callitrichidae	555	22.2	12.8321	1.73004
Lasionycteris noctivagans	Silver-haired bat	Chiroptera	Vespertilionidae	10	12	6.94096	1.72887
Callosciurus prevostii	Prevost's squirrel	Rodentia	Sciuridae	400	21.1	12.2049	1.72881
Propithecus verreauxi	Verreaux's sifaka	Primates	Indriidae	5000	31	17.9623	1.72584
Papio hamadryas	Hamadryas baboon	Primates	Cercopithecidae	18000	37.5	21.8513	1.71615
Colobus polykomos	King colobus	Primates	Cercopithecidae	9525	33.9	19.8238	1.71007
Cercopithecus nictitans	White-nosed guenon	Primates	Cercopithecidae	5465	31	18.2084	1.70251
Cercopithecus mona	Mona monkey	Primates	Cercopithecidae	4500	30	17.6751	1.69731
Equus caballus	Horse	Perissodactyla	Equidae	300000	57	33.6062	1.69612
Cercopithecus petaurista	Lesser white-nosed monkey	Primates	Cercopithecidae	3650	29	17.1179	1.69413
Callithrix kuhlii	Wied's black-tufted-ear marmoset	Primates	Callitrichidae	342	20	11.9159	1.67843
Theropithecus gelada	Gelada baboon	Primates	Cercopithecidae	16200	36	21.5018	1.67428
Macaca ochreata	Booted macaque	Primates	Cercopithecidae	3950	29	17.326	1.67378
Tadarida brasiliensis	Brazilian free-tailed bat	Chiroptera	Molossidae	12.5	12	7.18203	1.67084
Cercopithecus neglectus	De Brazza's monkey	Primates	Cercopithecidae	5945	30.8	18.4444	1.66988
Leontopithecus chrysomelas	Golden-headed lion tamarin	Primates	Callitrichidae	535	21.3	12.7602	1.66925
Macaca sinica	Toque macaque	Primates	Cercopithecidae	4370	29.3	17.596	1.66515
Platyrrhinus lineatus	White-lined broad-nosed bat	Chiroptera	Phyllostomidae	22	13	7.83088	1.66009
Hapalemur griseus	Gray bamboo lemur, or Bamboo lemur	Primates	Lemuridae	1012.5	23.3	14.0684	1.65619
Semnopithecus johnii	Hooded leaf monkey	Primates	Cercopithecidae	12000	34	20.5369	1.65556
Lynx rufus	Bobcat	Carnivora	Felidae	8600	32.3	19.5163	1.65502
Elephas maximus	Asiatic elephant	Proboscidea	Elephantidae	3178000	79.6	48.2225	1.65068
Pusa hispida	Ringed seal	Carnivora	Phocidae	90000	46	27.9524	1.64566
Megaderma lyra	Greater false vampire bat	Chiroptera	Megadermatidae	38.6	14	8.5343	1.64044
Phoca vitulina	Harbor seal	Carnivora	Phocidae	115000	47.6	29.0206	1.64021
Saguinus midas	Midas tamarin	Primates	Callitrichidae	553.8	21	12.8278	1.63707
Tursiops truncatus	Bottlenosed dolphin	Cetacea	Delphinidae	200000	51.6	31.5847	1.6337
Pteropus hypomelanus	Variable flying fox	Chiroptera	Pteropodidae	450	20.3	12.4269	1.63356
Pithecia monachus	Monk saki	Primates	Pitheciidae	1780	25	15.3368	1.63007
Myotis velifer	Cave myotis	Chiroptera	Vespertilionidae	10.1	11.3	6.95154	1.62554
Saguinus geoffroyi	Geoffroy's tamarin	Primates	Callitrichidae	499.3	20.5	12.6261	1.62362
Saguinus labiatus	Red-chested mustached tamarin	Primates	Callitrichidae	501.3	20.5	12.6338	1.62263
Cercopithecus hamlyni	Owl-faced monkey	Primates	Cercopithecidae	4425	28.6	17.6297	1.62226
Pseudorca crassidens	False killer whale	Cetacea	Delphinidae	748000	62.5	38.648	1.61716
Lagenorhynchus obliquidens	Pacific white-sided dolphin	Cetacea	Delphinidae	103000	46	28.5354	1.61203
Aotus vociferans	Noisy night monkey	Primates	Aotidae	873	22.1	13.7529	1.60693
Cercocebus agilis	Agile mangabey	Primates	Cercopithecidae	8000	31	19.3016	1.60609
Cephalopachus bancanus	Western tarsier	Primates	Tarsiidae	122.5	16.3	10.1837	1.6006
Macaca assamensis	Assam macaque	Primates	Cercopithecidae	9100	31.4	19.6858	1.59506
Macaca radiata	Bonnet macaque	Primates	Cercopithecidae	6755	30	18.8084	1.59503
Otolemur crassicaudatus	Brown greater galago, or Greater galago	Primates	Galagidae	1094.5	22.7	14.237	1.59443
Stenella attenuata	Pantropical spotted dolphin	Cetacea	Delphinidae	112500	46	28.9232	1.59042
Leontocebus nigricollis	Black-mantled tamarin	Primates	Callitrichidae	519.2	20.2	12.7018	1.59032
Glossophaga soricina	Pallas's long-tongued bat	Chiroptera	Phyllostomidae	10	11	6.94096	1.58479
Pipistrellus nathusii	Nathusius's pipistrelle	Chiroptera	Vespertilionidae	10	11	6.94096	1.58479
Carlito syrichta	Philippine tarsier	Primates	Tarsiidae	119.2	16	10.1412	1.57772
Nycticebus pygmaeus	Pygmy slow loris	Primates	Lorisidae	419	19.3	12.2919	1.57014
Galago senegalensis	Senegal galago	Primates	Galagidae	192.2	17.1	10.9102	1.56734
Mellivora capensis	Honey badger	Carnivora	Mustelidae	10000	31.3	19.9719	1.5672
Pteropus pumilus	Little golden-mantled flying fox	Chiroptera	Pteropodidae	200	17.2	10.9768	1.56694
Trachypithecus auratus	Javan langur	Primates	Cercopithecidae	9720	31.1	19.8853	1.56397
Saguinus mystax	Black-chested mustached tamarin	Primates	Callitrichidae	543.5	20	12.791	1.5636
Erythrocebus patas	Patas monkey	Primates	Cercopithecidae	7750	30	19.208	1.56185
Paguma larvata	Masked palm civet	Carnivora	Viverridae	4300	27.4	17.5526	1.56103
Pteropus niger	Greater mascarene flying fox	Chiroptera	Pteropodidae	456.3	19.4	12.4533	1.55782
Ornithorhynchus anatinus	Duck-billed platypus	Monotremata	Ornithorhynchidae	1250	22.6	14.5294	1.55547
Sturnira lilium	Little yellow-shouldered bat	Chiroptera	Phyllostomidae	20	12	7.71751	1.5549
Crocuta crocuta	Spotted hyena	Carnivora	Hyaenidae	63000	41.1	26.4679	1.55283
Galago moholi	South African galago	Primates	Galagidae	169.2	16.6	10.6995	1.55147
Tadarida teniotis	European free-tailed bat	Chiroptera	Molossidae	35	13	8.40741	1.54626
Coendou prehensilis	Prehensile-tailed porcupine	Rodentia	Erethizontidae	3900	26.6	17.2923	1.53826
Pteropus alecto	Black flying fox	Chiroptera	Pteropodidae	672.1	20.3	13.2135	1.53631
Nasua narica	White-nosed coati	Carnivora	Procyonidae	3750	26.4	17.1888	1.53588
Equus asinus	African wild ass	Perissodactyla	Equidae	164998	47	30.6686	1.53251
Suricata suricatta	Meerkat	Carnivora	Herpestidae	776	20.6	13.5073	1.5251
Trachypithecus cristatus	Silvered leaf monkey	Primates	Cercopithecidae	6185	28.3	18.5564	1.52508
Vespadelus vulturnus	Little forest bat	Chiroptera	Vespertilionidae	3.77	9.1	5.97861	1.52209
Pteropus vampyrus	Large flying fox	Chiroptera	Pteropodidae	872	20.9	13.7505	1.51994
Allenopithecus nigroviridis	Allen's swamp monkey	Primates	Cercopithecidae	4702.5	27	17.7945	1.51732
Chaetophractus villosus	Large hairy armadillo	Cingulata	Dasypodidae	3000	25.2	16.6119	1.51698
Saguinus bicolor	Brazilian bare-faced tamarin	Primates	Callitrichidae	495.8	19	12.6125	1.50644
Bassaricyon gabbii	Olingo	Carnivora	Procyonidae	1235	21.8	14.5026	1.50318
Macaca sylvanus	Barbary macaque	Primates	Cercopithecidae	10875	30	20.2299	1.48295
Mirza coquereli	Giant mouse lemur	Primates	Cheirogaleidae	311.2	17.4	11.7451	1.48148
Peponocephala electra	Melon-headed whale	Cetacea	Delphinidae	206000	47	31.7279	1.48135
Macaca arctoides	Stump-tailed macaque	Primates	Cercopithecidae	9275	29.2	19.7433	1.47899
Nyctalus noctula	Noctule	Chiroptera	Vespertilionidae	27.75	12	8.11408	1.47891
Callosciurus erythraeus	Pallas's squirrel	Rodentia	Sciuridae	272	17	11.5056	1.47754
Callithrix geoffroyi	Geoffroy's marmoset	Primates	Callitrichidae	342	17.6	11.9159	1.47702
Balaenoptera physalus	Fin whale	Cetacea	Balaenopteridae	70000000	114	77.3962	1.47294
Globicephala melas	Long-finned pilot whale	Cetacea	Delphinidae	1060000	60	40.7654	1.47184
Genetta genetta	Small-spotted genet	Carnivora	Viverridae	1866.7	22.7	15.4488	1.46937
Galagoides demidoff	Demidoff's galago	Primates	Galagidae	60	13.4	9.13013	1.46767
Paradoxurus hermaphroditus	Asian palm civet	Carnivora	Viverridae	3100	24.5	16.6955	1.46747
Leopardus pardalis	Ocelot	Carnivora	Felidae	8800	28.2	19.5851	1.43987
Melogale moschata	Chinese ferret-badger	Carnivora	Mustelidae	672	19	13.2132	1.43796
Allochrocebus preussi	Preuss's monkey	Primates	Cercopithecidae	5250	26	18.0969	1.43671
Cryptomys damarensis	Damaraland mole-rat	Rodentia	Bathyergidae	180	15.5	10.8013	1.43501
Berardius bairdii	Baird's beaked whale	Cetacea	Hyperoodontidae	11380000	84	58.6151	1.43308
Cercopithecus erythrogaster	Red-bellied monkey	Primates	Cercopithecidae	3250	24	16.8166	1.42716
Fossa fossana	Malagasy civet	Carnivora	Eupleridae	1540	21.4	15.0007	1.4266
Helarctos malayanus	Sun bear	Carnivora	Ursidae	46000	35.9	25.2245	1.42322
Cercopithecus wolfi	Wolf's monkey	Primates	Cercopithecidae	3390	24	16.9255	1.41798
Pecari tajacu	Collared peccary	Artiodactyla	Tayassuidae	20200	31.5	22.2402	1.41635
Dendrolagus matschiei	Matschie's tree kangaroo	Diprotodontia	Macropodidae	7200	26.9	18.9929	1.41632
Hystrix brachyura	Malayan porcupine	Rodentia	Hystricidae	8000	27.3	19.3016	1.41439
Chalinolobus morio	Chocolate wattled bat	Chiroptera	Vespertilionidae	8.91	9.6	6.81948	1.40773
Petaurista alborufus	Red and white giant flying squirrel	Rodentia	Sciuridae	1700	21.4	15.2292	1.40519
Leopardus wiedii	Margay	Carnivora	Felidae	3666.7	24	17.1299	1.40106
Rousettus leschenaultii	Leschenault's rousette	Chiroptera	Pteropodidae	108.25	14	9.9928	1.40101
Megaptera novaeangliae	Humpback whale	Cetacea	Balaenopteridae	30000000	95	67.986	1.39735
Atherurus africanus	African brush-tailed porcupine	Rodentia	Hystricidae	2750	22.9	16.3922	1.397
Macrotus waterhousii	Waterhouse's leaf-nosed bat	Chiroptera	Phyllostomidae	16	10.4	7.45848	1.39439
Rhinopithecus roxellana	Golden snub-nosed monkey	Primates	Cercopithecidae	14750	29.5	21.1956	1.3918
Diceros bicornis	Black rhinoceros	Perissodactyla	Rhinocerotidae	1100000	57	40.9971	1.39034
Leontopithecus chrysopygus	Golden-rumped lion tamarin	Primates	Callitrichidae	570	17.9	12.8845	1.38926
Semnopithecus entellus	Hanuman langur	Primates	Cercopithecidae	13516.5	29	20.9142	1.38662
Aonyx cinereus	Oriental small-clawed otter	Carnivora	Mustelidae	3000	23	16.6119	1.38455
Genetta tigrina	Large-spotted genet	Carnivora	Viverridae	1820	21.3	15.389	1.3841
Mico argentatus	Silvery marmoset	Primates	Callitrichidae	343.2	16.5	11.9223	1.38397
Macaca tonkeana	Tonkean macaque	Primates	Cercopithecidae	11950	28.4	20.5238	1.38376
Globicephala macrorhynchus	Short-finned pilot whale	Cetacea	Delphinidae	2200000	63	45.5838	1.38207
Trachypithecus francoisi	Francois's leaf monkey	Primates	Cercopithecidae	7325	26.3	19.043	1.38108
Neophocaena phocaenoides	Finless porpoise	Cetacea	Phocoenidae	32500	33	23.9187	1.37967
Semnopithecus vetulus	Purple-faced leaf monkey	Primates	Cercopithecidae	7081.8	26.1	18.9449	1.37768
Leopardus tigrinus	Little spotted cat	Carnivora	Felidae	2250	21.9	15.8966	1.37765
Gymnobelideus leadbeateri	Leadbeater's possum	Diprotodontia	Petauridae	127	14.1	10.24	1.37695
Lontra canadensis	Northern river otter	Carnivora	Mustelidae	9000	27	19.6526	1.37387
Burramys parvus	Mountain pygmy possum	Diprotodontia	Burramyidae	45	12	8.73698	1.37347
Ursus thibetanus	Asiatic black bear	Carnivora	Ursidae	103750	39.2	28.5671	1.37221
Tamias dorsalis	Cliff chipmunk	Rodentia	Sciuridae	62.8	12.6	9.19407	1.37045
Otolemur garnettii	Small-eared galago	Primates	Galagidae	1300	20	14.6168	1.36829
Callosciurus notatus	Plantain squirrel	Rodentia	Sciuridae	190	14.8	10.891	1.35892
Nandinia binotata	African palm civet	Carnivora	Nandiniidae	1900	21	15.4906	1.35566
Tremarctos ornatus	Spectacled bear	Carnivora	Ursidae	109250	39	28.7938	1.35446
Allochrocebus lhoesti	L'hoest's monkey	Primates	Cercopithecidae	4700	24.1	17.7931	1.35446
Glaucomys sabrinus	Northern flying squirrel	Rodentia	Sciuridae	149	14.2	10.4934	1.35323
Pteropus scapulatus	Little red flying fox	Chiroptera	Pteropodidae	300	15.8	11.6794	1.35281
Anoura geoffroyi	Geoffroy's tailless bat	Chiroptera	Phyllostomidae	15.2	10	7.40017	1.35132
Bassariscus astutus	Ringtail	Carnivora	Procyonidae	1015	19	14.0737	1.35003
Macaca thibetana	Tibetan macaque	Primates	Cercopithecidae	10300	27	20.0624	1.3458
Tupaia minor	Pygmy tree shrew	Scandentia	Tupaiidae	58.6	12.2	9.09721	1.34107
Lynx canadensis	Canada lynx	Carnivora	Felidae	10100	26.8	20.0023	1.33984
Civettictis civetta	African civet	Carnivora	Viverridae	13666.7	28	20.9496	1.33654
Alouatta seniculus	Red howler monkey	Primates	Atelidae	6543.2	25	18.717	1.33569
Nasua nasua	South american coati	Carnivora	Procyonidae	4750	23.7	17.8219	1.32982
Noctilio leporinus	Greater bulldog bat	Chiroptera	Noctilionidae	50	11.8	8.87896	1.32898
Leopardus geoffroyi	Geoffroy's cat	Carnivora	Felidae	4000	23	17.3594	1.32493
Hexaprotodon liberiensis	Pygmy hippopotamus	Artiodactyla	Hippopotamidae	215000	42.3	31.9362	1.32452
Myrmecophaga tridactyla	Giant anteater	Pilosa	Myrmecophagidae	28500	31	23.4429	1.32236
Hydrictis maculicollis	Spotted-necked otter	Carnivora	Mustelidae	4000	22.9	17.3594	1.31917
Ziphius cavirostris	Cuvier's beaked whale	Cetacea	Hyperoodontidae	2701000	62	47.0374	1.3181
Haplonycteris fischeri	Philippine pygmy fruit bat	Chiroptera	Pteropodidae	18	10	7.5941	1.31681
Callithrix penicillata	Black-pencilled marmoset	Primates	Callitrichidae	307	15.4	11.7207	1.31392
Chinchilla lanigera	Long-tailed chinchilla	Rodentia	Chinchillidae	642.5	17.2	13.1227	1.3107
Arctictis binturong	Binturong	Carnivora	Viverridae	12250	27	20.6018	1.31057
Pygathrix nemaeus	Red-shanked douc langur, or Douc langur	Primates	Cercopithecidae	9720	26	19.8853	1.3075
Vombatus ursinus	Coarse-haired wombat	Diprotodontia	Vombatidae	25500	30	23.0473	1.30167
Lagidium viscacia	Mountain viscacha	Rodentia	Chinchillidae	1540	19.5	15.0007	1.29994
Halichoerus grypus	Gray seal	Carnivora	Phocidae	268000	42.9	33.0312	1.29877
Martes zibellina	Sable	Carnivora	Mustelidae	1066.7	18.4	14.1811	1.2975
Lasiorhinus latifrons	Southern hairy-nosed wombat	Diprotodontia	Vombatidae	25500	29.9	23.0473	1.29733
Taxidea taxus	American badger	Carnivora	Mustelidae	8000	25	19.3016	1.29523
Martes americana	American marten	Carnivora	Mustelidae	884	17.8	13.7793	1.29179
Balaenoptera musculus	Blue whale	Cetacea	Balaenopteridae	136000000	110	85.6744	1.28393
Hyaena brunnea	Brown hyena	Carnivora	Hyaenidae	42250	31.9	24.8984	1.28121
Vespadelus regulus	Southern forest bat	Chiroptera	Vespertilionidae	5.05	8	6.25206	1.27958
Alouatta palliata	Mantled howler monkey	Primates	Atelidae	7000	24	18.9112	1.26909
Petaurista leucogenys	Japanese giant flying squirrel	Rodentia	Sciuridae	1650	19.2	15.1598	1.2665
Loxodonta africana	African bush elephant	Proboscidea	Elephantidae	4800000	65	51.3629	1.2655
Tayassu pecari	White-lipped peccary	Artiodactyla	Tayassuidae	22000	28.5	22.5326	1.26484
Leptonycteris curasoae	Southern long-nosed bat	Chiroptera	Phyllostomidae	25	10.1	7.98555	1.26479
Ailuropoda melanoleuca	Giant panda	Carnivora	Ursidae	117500	36.8	29.1163	1.2639
Lasiorhinus krefftii	Northern hairy-nosed wombat	Diprotodontia	Vombatidae	31000	30	23.7464	1.26335
Eira barbara	Tayra	Carnivora	Mustelidae	4500	22.3	17.6751	1.26166
Setifer setosus	Greater hedgehog tenrec	Afrosoricida	Tenrecidae	225	14.1	11.1764	1.26158
Oreotragus oreotragus	Klipspringer	Artiodactyla	Bovidae	12000	25.9	20.5369	1.26115
Hystrix cristata	African porcupine	Rodentia	Hystricidae	20000	28	22.2064	1.2609
Genetta maculata	Panther genet	Carnivora	Viverridae	2225	20	15.8694	1.26028
Bettongia penicillata	Woylie	Diprotodontia	Potoroidae	1500	18.8	14.9404	1.25833
Myotis vivesi	Fish-eating bat	Chiroptera	Vespertilionidae	25	10	7.98555	1.25226
Mico humeralifer	Tassel-eared marmoset	Primates	Callitrichidae	355.8	15	11.9882	1.25123
Mustela erminea	Ermine	Carnivora	Mustelidae	110.3	12.5	10.0215	1.24731
Marmota flaviventris	Yellow-bellied marmot	Rodentia	Sciuridae	3500	21.2	17.0084	1.24645
Pipistrellus kuhlii	Kuhl's pipistrelle	Chiroptera	Vespertilionidae	6	8	6.41914	1.24627
Martes martes	European pine marten	Carnivora	Mustelidae	1300	18.2	14.6168	1.24514
Octodon degus	Degu	Rodentia	Octodontidae	235	14	11.2511	1.24433
Hippopotamus amphibius	Hippopotamus	Artiodactyla	Hippopotamidae	3750000	61.2	49.4591	1.23738
Dendrolagus goodfellowi	Goodfellow's tree kangaroo	Diprotodontia	Macropodidae	7400	23.6	19.0727	1.23737
Perognathus longimembris	Little pocket mouse	Rodentia	Heteromyidae	8	8.3	6.70799	1.23733
Vicugna vicugna	Vicugna	Artiodactyla	Camelidae	50000	31.6	25.5483	1.23687
Euphractus sexcinctus	Six-banded armadillo	Cingulata	Dasypodidae	4850	22.1	17.8788	1.2361
Trachypithecus pileatus	Capped leaf monkey	Primates	Cercopithecidae	11450	25.2	20.39	1.2359
Atilax paludinosus	Marsh mongoose	Carnivora	Herpestidae	3300	20.8	16.8559	1.23399
Dasypus novemcinctus	Nine-banded armadillo	Cingulata	Dasypodidae	5500	22.3	18.2262	1.22352
Herpestes javanicus	Javan mongoose	Carnivora	Herpestidae	800	16.6	13.5704	1.22325
Vulpes vulpes	Red fox	Carnivora	Canidae	4131.7	21.3	17.4457	1.22093
Hystrix indica	Indian crested porcupine	Rodentia	Hystricidae	20000	27.1	22.2064	1.22037
Acrobates pygmaeus	Pygmy gliding possum	Diprotodontia	Acrobatidae	13	8.8	7.22525	1.21795
Prionailurus rubiginosus	Rusty-spotted cat	Carnivora	Felidae	1350	17.9	14.7015	1.21756
Ratufa bicolor	Black giant squirrel	Rodentia	Sciuridae	2000	19	15.6127	1.21696
Dipodomys spectabilis	Banner-tailed kangaroo rat	Rodentia	Heteromyidae	145	12.7	10.4498	1.21533
Ursus maritimus	Polar bear	Carnivora	Ursidae	475000	43.8	36.054	1.21484
Calomyscus bailwardi	Mouse-like hamster	Rodentia	Calomyscidae	20.4	9.4	7.74093	1.21432
Damaliscus lunatus	Topi	Artiodactyla	Bovidae	110000	35	28.8239	1.21427
Tapirus terrestris	Brazilian tapir	Perissodactyla	Tapiridae	250000	39.6	32.6817	1.21169
Petaurus norfolcensis	Squirrel glider	Diprotodontia	Petauridae	405	14.8	12.2281	1.21032
Chiropotes albinasus	White-nosed bearded saki	Primates	Pitheciidae	2910	20	16.5347	1.20958
Saguinus leucopus	Silvery-brown bare-face tamarin	Primates	Callitrichidae	490	15.2	12.5898	1.20732
Ursus arctos	Brown bear	Carnivora	Ursidae	277500	40	33.2077	1.20454
Sciurus variegatoides	Variegated squirrel	Rodentia	Sciuridae	485	15.1	12.5701	1.20126
Callosciurus caniceps	Gray-bellied squirrel	Rodentia	Sciuridae	257	13.7	11.4062	1.20111
Cercartetus nanus	Eastern pygmy possum	Diprotodontia	Burramyidae	40	10.3	8.58094	1.20033
Grampus griseus	Risso's dolphin	Cetacea	Delphinidae	425000	42.5	35.4457	1.19902
Monodon monoceros	Narwhal	Cetacea	Monodontidae	1250000	50	41.8068	1.19598
Sundasciurus lowii	Low's squirrel	Rodentia	Sciuridae	67	11.1	9.28558	1.1954
Martes foina	Beech marten	Carnivora	Mustelidae	1700	18.2	15.2292	1.19507
Sundasciurus hippurus	Horse-tailed squirrel	Rodentia	Sciuridae	312.5	14	11.7525	1.19123
Bubalus depressicornis	Anoa	Artiodactyla	Bovidae	155000	36.1	30.3767	1.18841
Mungos mungo	Banded mongoose	Carnivora	Herpestidae	1331.5	17.4	14.6705	1.18606
Nasalis larvatus	Proboscis monkey	Primates	Cercopithecidae	14617.5	25.1	21.1663	1.18585
Chaetophractus vellerosus	Screaming hairy armadillo	Cingulata	Dasypodidae	840	16.2	13.6721	1.1849
Chiropotes satanas	Brown-bearded saki	Primates	Pitheciidae	2942.5	19.6	16.5628	1.18338
Leopardus colocolo	Colocolo	Carnivora	Felidae	2950	19.6	16.5692	1.18291
Sciurus niger	Eastern fox squirrel	Rodentia	Sciuridae	800	16	13.5704	1.17904
Phalanger gymnotis	Ground cuscus	Diprotodontia	Phalangeridae	2400	18.9	16.0543	1.17725
Pedetes capensis	South African springhare, or Springhare	Rodentia	Pedetidae	3500	20	17.0084	1.17589
Propithecus tattersalli	Golden-crowned sifaka	Primates	Indriidae	3545	20	17.0416	1.1736
Melursus ursinus	Sloth bear	Carnivora	Ursidae	100000	33.3	28.4066	1.17226
Cynictis penicillata	Yellow mongoose	Carnivora	Herpestidae	598.5	15.2	12.9811	1.17094
Enhydra lutris	Sea otter	Carnivora	Mustelidae	25850	27	23.0954	1.16906
Herpestes smithii	Ruddy mongoose	Carnivora	Herpestidae	1702.5	17.8	15.2327	1.16854
Dendrolagus inustus	Grizzled tree kangaroo	Diprotodontia	Macropodidae	11400	23.8	20.3763	1.16802
Balaenoptera edeni	Bryde's whale	Cetacea	Balaenopteridae	16000000	72	61.7519	1.16596
Cryptoprocta ferox	Fossa	Carnivora	Eupleridae	9500	23.1	19.8158	1.16574
Petaurus australis	Yellow-bellied glider	Diprotodontia	Petauridae	572.5	15	12.8932	1.16341
Balaenoptera borealis	Sei whale	Cetacea	Balaenopteridae	20000000	74	63.8966	1.15812
Cynopterus brachyotis	Lesser short-nosed fruit bat	Chiroptera	Pteropodidae	45	10.1	8.73698	1.15601
Prolemur simus	Greater bamboo lemur	Primates	Lemuridae	1737.5	17.6	15.2802	1.15182
Myotis nigricans	Black myotis	Chiroptera	Vespertilionidae	4.2	7	6.07823	1.15165
Propithecus diadema	Diademed sifaka	Primates	Indriidae	5550	21	18.2514	1.1506
Zalophus californianus	California sea lion	Carnivora	Otariidae	180000	35.7	31.0797	1.14866
Tamias minimus	Least chipmunk	Rodentia	Sciuridae	44.1	10	8.71002	1.1481
Lynx lynx	Eurasian lynx	Carnivora	Felidae	23000	26	22.6863	1.14606
Myotis adversus	Large-footed myotis	Chiroptera	Vespertilionidae	10.41	8	6.98377	1.14551
Lama guanicoe	Guanaco	Artiodactyla	Camelidae	127500	33.7	29.4824	1.14305
Equus quagga	Quagga	Perissodactyla	Equidae	280000	38	33.2533	1.14274
Eschrichtius robustus	Gray whale	Cetacea	Eschrichtiidae	28500000	77	67.4545	1.14151
Physeter macrocephalus	Sperm whale	Cetacea	Physeteridae	28500000	77	67.4545	1.14151
Sciurus vulgaris	Eurasian red squirrel	Rodentia	Sciuridae	600	14.8	12.986	1.13968
Arctocebus calabarensis	Calabar angwantibo	Primates	Lorisidae	257.5	13	11.4096	1.1394
Procyon lotor	Common raccoon	Carnivora	Procyonidae	6000	21	18.4704	1.13695
Orycteropus afer	Aardvark	Tubulidentata	Orycteropodidae	60000	29.8	26.271	1.13433
Inia geoffrensis	Amazon river dolphin, or Amazon dolphin	Cetacea	Iniidae	84000	31.3	27.6589	1.13164
Tupaia glis	Common tree shrew	Scandentia	Tupaiidae	200	12.4	10.9768	1.12965
Pteropus livingstonii	Comoro black flying fox	Chiroptera	Pteropodidae	696.5	15	13.2858	1.12903
Dasypus septemcinctus	Seven-banded armadillo	Cingulata	Dasypodidae	1475	16.8	14.902	1.12736
Ammospermophilus leucurus	White-tailed antelope squirrel	Rodentia	Sciuridae	105	11.2	9.94631	1.12605
Taphozous hilli	Hill's tomb bat	Chiroptera	Emballonuridae	21.99	8.8	7.83033	1.12383
Dipodomys merriami	Merriam's kangaroo rat	Rodentia	Heteromyidae	42	9.7	8.64524	1.122
Vulpes zerda	Fennec	Carnivora	Canidae	1250	16.3	14.5294	1.12186
Gazella dorcas	Dorcas gazelle	Artiodactyla	Bovidae	14500	23.7	21.1402	1.12109
Ursus americanus	American black bear	Carnivora	Ursidae	154250	34	30.3542	1.12011
Phascolarctos cinereus	Koala	Diprotodontia	Phascolarctidae	9300	22.1	19.7514	1.11891
Geomys bursarius	Plains pocket gopher	Rodentia	Geomyidae	176.7	12	10.7708	1.11413
Pteromys volans	Siberian flying squirrel	Rodentia	Sciuridae	130	11.4	10.2767	1.10931
Trichechus inunguis	Amazonian manatee	Sirenia	Trichechidae	480000	40	36.1118	1.10767
Steno bredanensis	Rough-toothed dolphin	Cetacea	Delphinidae	114000	32	28.9819	1.10414
Cheirogaleus major	Greater dwarf lemur	Primates	Cheirogaleidae	395	13.4	12.1815	1.10003
Catopuma temminckii	Asiatic golden cat	Carnivora	Felidae	13500	23	20.9103	1.09993
Spalacopus cyanus	Coruro	Rodentia	Octodontidae	98	10.8	9.84187	1.09735
Myoprocta acouchy	Red acouchi	Rodentia	Dasyproctidae	775	14.8	13.5046	1.09592
Dipodomys ordii	Ord's kangaroo rat	Rodentia	Heteromyidae	57	9.9	9.05876	1.09287
Plagiodontia aedium	Hispaniolan hutia	Rodentia	Capromyidae	1267	15.9	14.5594	1.09208
Arctocephalus pusillus	South African fur seal	Carnivora	Otariidae	127551	32.1	29.4842	1.08872
Nyctophilus geoffroyi	Lesser long-eared bat	Chiroptera	Vespertilionidae	8	7.3	6.70799	1.08825
Chaetodipus fallax	San Diego pocket mouse	Rodentia	Heteromyidae	18.7	8.3	7.63856	1.08659
Viverra zibetha	Large indian civet	Carnivora	Viverridae	10000	21.7	19.9719	1.08653
Ailurus fulgens	Red panda	Carnivora	Ailuridae	4325	19	17.5681	1.0815
Tamandua tetradactyla	Southern tamandua	Pilosa	Myrmecophagidae	4500	19	17.6751	1.07496
Leptailurus serval	Serval	Carnivora	Felidae	13350	22.4	20.8746	1.07307
Ochrotomys nuttalli	Golden mouse	Rodentia	Cricetidae	22	8.4	7.83088	1.07268
Peromyscus maniculatus	Deer mouse	Rodentia	Cricetidae	20.5	8.3	7.74673	1.07142
Presbytis melalophos	Black-crested sumatran langur, or Mitred leaf monkey	Primates	Cercopithecidae	6540	20	18.7156	1.06863
Cryptomys hottentotus	African mole rat	Rodentia	Bathyergidae	132.5	11	10.3067	1.06727
Muntiacus reevesi	Reeves's muntjac	Artiodactyla	Cervidae	18000	23.2	21.8513	1.06172
Arctocephalus australis	South American fur seal	Carnivora	Otariidae	110000	30.6	28.8239	1.06162
Epomophorus wahlbergi	Wahlberg's epauletted fruit bat	Chiroptera	Pteropodidae	80	10.1	9.54097	1.05859
Tupaia tana	Large tree shrew	Scandentia	Tupaiidae	197.8	11.6	10.9583	1.05856
Cynopterus sphinx	Greater short-nosed fruit bat	Chiroptera	Pteropodidae	75	10	9.44722	1.05851
Sundasciurus tenuis	Slender squirrel	Rodentia	Sciuridae	75	10	9.44722	1.05851
Dasyprocta fuliginosa	Black agouti	Rodentia	Dasyproctidae	3500	18	17.0084	1.0583
Dasyprocta leporina	Red-rumped agouti, or Agouti	Rodentia	Dasyproctidae	3265	17.8	16.8284	1.05773
Cervus nippon	Sika deer	Artiodactyla	Cervidae	42000	26.3	24.8758	1.05725
Panthera pardus	Leopard	Carnivora	Felidae	53750	27.3	25.8326	1.05681
Phacochoerus africanus	Wart hog	Artiodactyla	Suidae	100000	30	28.4066	1.05609
Castor canadensis	American beaver	Rodentia	Castoridae	20250	23.4	22.2486	1.05175
Cynomys ludovicianus	Black-tailed prairie dog	Rodentia	Sciuridae	1125	15	14.297	1.04917
Chalinolobus gouldii	Gould's wattled bat	Chiroptera	Vespertilionidae	15.87	7.8	7.44917	1.0471
Canis latrans	Coyote	Carnivora	Canidae	13250	21.8	20.8506	1.04553
Okapia johnstoni	Okapi	Artiodactyla	Giraffidae	225000	33.5	32.1591	1.0417
Profelis aurata	African golden cat	Carnivora	Felidae	10650	21	20.1653	1.04139
Elephantulus intufi	Bushveld elephant shrew, or Long-eared elephant shrew	Macroscelidea	Macroscelididae	52	9.3	8.9324	1.04115
Ammospermophilus harrisii	Harris's antelope squirrel	Rodentia	Sciuridae	126	10.6	10.2277	1.0364
Georychus capensis	Cape mole-rat	Rodentia	Bathyergidae	181	11.2	10.8105	1.03603
Phyllostomus discolor	Pale spear-nosed bat	Chiroptera	Phyllostomidae	43.4	9	8.68872	1.03583
Mustela nivalis	Least weasel	Carnivora	Mustelidae	46.9	9.1	8.79244	1.03498
Lepus timidus	Mountain hare	Lagomorpha	Leporidae	4175	18	17.4735	1.03013
Peromyscus crinitus	Canyon mouse	Rodentia	Cricetidae	16.5	7.7	7.49368	1.02753
Eubalaena glacialis	North atlantic right whale	Cetacea	Balaenidae	23000000	67	65.2776	1.02639
Marmota marmota	Alpine marmot	Rodentia	Sciuridae	3500	17.4	17.0084	1.02303
Procyon cancrivorus	Crab-eating raccoon	Carnivora	Procyonidae	6270	19	18.5952	1.02177
Puma concolor	Cougar	Carnivora	Felidae	63000	27	26.4679	1.0201
Panthera onca	Jaguar	Carnivora	Felidae	81150	28	27.5132	1.01769
Macroscelides proboscideus	Short-eared elephant shrew	Macroscelidea	Macroscelididae	40	8.7	8.58094	1.01387
Arctogalidia trivirgata	Small-toothed palm civet	Carnivora	Viverridae	2250	16.1	15.8966	1.0128
Hyaena hyaena	Striped hyena	Carnivora	Hyaenidae	40000	25	24.6908	1.01252
Bdeogale nigripes	Black-footed mongoose	Carnivora	Herpestidae	2000	15.8	15.6127	1.012
Hystrix africaeaustralis	Cape porcupine	Rodentia	Hystricidae	24000	23.1	22.8345	1.01163
Giraffa camelopardalis	Giraffe	Artiodactyla	Giraffidae	800000	39.5	39.0474	1.01159
Ictonyx striatus	Striped polecat	Carnivora	Mustelidae	910	14	13.8405	1.01152
Tupaia belangeri	Northern tree shrew	Scandentia	Tupaiidae	200	11.1	10.9768	1.01122
Potorous longipes	Long-footed potoroo	Diprotodontia	Potoroidae	1650	15.3	15.1598	1.00924
Dama dama	Fallow deer	Artiodactyla	Cervidae	70000	27	26.898	1.00379
Peromyscus leucopus	White-footed mouse	Rodentia	Cricetidae	23	7.9	7.88432	1.00199
Rhinoceros unicornis	Indian rhinoceros	Perissodactyla	Rhinocerotidae	1602330	43.5	43.4257	1.00171
Felis chaus	Jungle cat	Carnivora	Felidae	10000	20	19.9719	1.00141
Proteles cristata	Aardwolf	Carnivora	Hyaenidae	10000	20	19.9719	1.00141
Spilocuscus maculatus	Common spotted cuscus, or Spotted cuscus	Diprotodontia	Phalangeridae	3500	17	17.0084	0.999509
Galerella sanguinea	Slender mongoose	Carnivora	Herpestidae	500	12.6	12.6288	0.997719
Addax nasomaculatus	Addax	Artiodactyla	Bovidae	92500	28	28.0698	0.997513
Cervus elaphus	Red deer	Artiodactyla	Cervidae	200000	31.5	31.5847	0.997317
Tamias sibiricus	Siberian chipmunk	Rodentia	Sciuridae	85	9.6	9.62988	0.996897
Dobsonia moluccensis	Moluccan naked-backed fruit bat	Chiroptera	Pteropodidae	430	12.3	12.3407	0.9967
Hemigalus derbyanus	Banded palm civet	Carnivora	Viverridae	2400	16	16.0543	0.996616
Aepyceros melampus	Impala	Artiodactyla	Bovidae	52500	25.6	25.7397	0.994571
Hemitragus jemlahicus	Himalayan tahr	Artiodactyla	Bovidae	35200	24	24.2126	0.991221
Macropus fuliginosus	Western gray kangaroo	Diprotodontia	Macropodidae	28250	23.2	23.4113	0.990974
Trichosurus vulpecula	Brush-tailed possum	Diprotodontia	Phalangeridae	2395	15.9	16.0492	0.990703
Martes flavigula	Yellow-throated marten	Carnivora	Mustelidae	2500	16	16.1549	0.990411
Vulpes velox	Swift fox	Carnivora	Canidae	2400	15.9	16.0543	0.990387
Felis nigripes	Black-footed cat	Carnivora	Felidae	2125	15.6	15.7582	0.989963
Equus zebra	Mountain zebra	Perissodactyla	Equidae	296000	33.2	33.5373	0.989944
Ceratotherium simum	White rhinoceros	Perissodactyla	Rhinocerotidae	2175000	45	45.5042	0.988921
Madoqua guentheri	Gunther's dik-dik	Artiodactyla	Bovidae	4550	17.5	17.705	0.988422
Myocastor coypus	Nutria	Rodentia	Myocastoridae	7850	19	19.2458	0.987231
Diphylla ecaudata	Hairy-legged vampire bat	Chiroptera	Phyllostomidae	28	8	8.12522	0.984589
Tamias townsendii	Townsend's chipmunk	Rodentia	Sciuridae	75	9.3	9.44722	0.984416
Puma yagouaroundi	Jaguarundi	Carnivora	Felidae	7000	18.6	18.9112	0.983542
Callospermophilus lateralis	Golden-mantled ground squirrel	Rodentia	Sciuridae	157.6	10.4	10.5839	0.982624
Crossarchus obscurus	Long-nosed cusimanse	Carnivora	Herpestidae	790	13.3	13.5443	0.981962
Camelus bactrianus	Bactrian camel	Artiodactyla	Camelidae	475000	35.4	36.054	0.981859
Macropus giganteus	Eastern gray kangaroo	Diprotodontia	Macropodidae	49500	25	25.5091	0.980044
Equus hemionus	Kulan	Perissodactyla	Equidae	230000	31.6	32.2674	0.979316
Vulpes macrotis	Kit fox	Carnivora	Canidae	2500	15.8	16.1549	0.978031
Antilope cervicapra	Blackbuck	Artiodactyla	Bovidae	37500	23.9	24.4482	0.977578
Vicugna pacos	Alpaca	Artiodactyla	Camelidae	62000	25.8	26.4032	0.977156
Otocyon megalotis	Bat-eared fox	Carnivora	Canidae	4150	17	17.4575	0.973795
Kobus ellipsiprymnus	Waterbuck	Artiodactyla	Bovidae	175333	30	30.955	0.969148
Tamias striatus	Eastern chipmunk	Rodentia	Sciuridae	96	9.5	9.81087	0.968314
Lutra lutra	European otter	Carnivora	Mustelidae	6750	18.2	18.8063	0.967761
Eubalaena australis	Southern right whale	Cetacea	Balaenidae	45000000	70	72.3371	0.967691
Philantomba maxwellii	Maxwell's duiker	Artiodactyla	Bovidae	7000	18.3	18.9112	0.967679
Pachyuromys duprasi	Fat-tailed gerbil	Rodentia	Muridae	40	8.3	8.58094	0.96726
Gerbillus pyramidum	Greater Egyptian gerbil	Rodentia	Muridae	37	8.2	8.4792	0.967073
Pseudomys laborifex	Kimberly mouse	Rodentia	Muridae	12	6.9	7.13731	0.966751
Lama glama	Llama	Artiodactyla	Camelidae	140000	28.9	29.9073	0.966319
Bubalus quarlesi	Mountain anoa	Artiodactyla	Bovidae	150000	29.2	30.2247	0.966098
Macropus rufus	Red kangaroo	Diprotodontia	Macropodidae	55000	25	25.9236	0.964372
Madoqua kirkii	Kirk's dik-dik	Artiodactyla	Bovidae	5000	17.3	17.9623	0.963128
Cuniculus taczanowskii	Mountain paca	Rodentia	Cuniculidae	8999.9	18.9	19.6525	0.961709
Urogale everetti	Mindanao tree shrew	Scandentia	Tupaiidae	350	11.5	11.9581	0.961691
Mystacina tuberculata	New Zealand lesser short-tailed bat	Chiroptera	Mystacinidae	23.5	7.6	7.9103	0.960772
Kobus leche	Lechwe	Artiodactyla	Bovidae	94800	27	28.1755	0.95828
Dendrolagus dorianus	Doria's tree kangaroo	Diprotodontia	Macropodidae	9581	19	19.8416	0.957586
Orcaella brevirostris	Irrawaddy dolphin	Cetacea	Delphinidae	190000	30	31.3378	0.957309
Pseudomys chapmani	Western pebble-mound mouse	Rodentia	Muridae	12	6.8	7.13731	0.95274
Sciurus granatensis	Red-tailed squirrel	Rodentia	Sciuridae	374	11.5	12.0801	0.951982
Prionailurus bengalensis	Leopard cat	Carnivora	Felidae	5000	17	17.9623	0.946426
Caracal caracal	Caracal	Carnivora	Felidae	16000	20.3	21.461	0.945901
Elaphodus cephalophus	Tufted deer	Artiodactyla	Cervidae	33500	22.7	24.0299	0.944657
Tapirus pinchaque	Mountain tapir	Perissodactyla	Tapiridae	148950	28.5	30.1922	0.943952
Delphinapterus leucas	Beluga	Cetacea	Monodontidae	1430000	40	42.6762	0.93729
Felis manul	Pallas' cat	Carnivora	Felidae	3500	15.9	17.0084	0.934835
Neotoma lepida	Desert woodrat	Rodentia	Cricetidae	236	10.5	11.2584	0.93264
Macropus robustus	Wallaroo	Diprotodontia	Macropodidae	30000	22	23.6276	0.931115
Eumetopias jubatus	Steller sea lion	Carnivora	Otariidae	415000	32.8	35.3168	0.928737
Canis aureus	Golden jackal	Carnivora	Canidae	11000	18.8	20.2653	0.927694
Chaetodipus formosus	Long-tailed pocket mouse	Rodentia	Heteromyidae	19	7.1	7.65718	0.927234
Peromyscus eremicus	Cactus mouse	Rodentia	Cricetidae	25	7.4	7.98555	0.926674
Ochotona hyperborea	Northern pika	Lagomorpha	Ochotonidae	120	9.4	10.1516	0.925962
Kerodon rupestris	Rock cavy	Rodentia	Caviidae	950	12.9	13.9319	0.92593
Axis porcinus	Hog deer	Artiodactyla	Cervidae	43000	22.9	24.9655	0.917265
Pudu puda	Southern pudu	Artiodactyla	Cervidae	10000	18.3	19.9719	0.916286
Ozotoceros bezoarticus	Pampas deer	Artiodactyla	Cervidae	32500	21.9	23.9187	0.915601
Sus scrofa	Wild boar	Artiodactyla	Suidae	130000	27	29.5701	0.913084
Otaria flavescens	Southern sea lion	Carnivora	Otariidae	207500	29	31.7632	0.913008
Mesoplodon europaeus	Gervais's beaked whale	Cetacea	Hyperoodontidae	5600000	48	52.5887	0.912743
Delphinus delphis	Short-beaked saddleback dolphin	Cetacea	Delphinidae	80000	25	27.4532	0.910641
Balaenoptera acutorostrata	Common minke whale	Cetacea	Balaenopteridae	7500000	50	54.9926	0.909213
Urocyon cinereoargenteus	Gray fox	Carnivora	Canidae	4750	16.2	17.8219	0.908994
Equus kiang	Kiang	Perissodactyla	Equidae	275000	30.1	33.1618	0.907672
Macropus parma	Parma wallaby	Diprotodontia	Macropodidae	4250	15.9	17.5212	0.907473
Bubalus bubalis	Water buffalo	Artiodactyla	Bovidae	725000	34.9	38.4637	0.907348
Gulo gulo	Wolverine	Carnivora	Mustelidae	16333.3	19.5	21.5288	0.905763
Tamandua mexicana	Northern tamandua	Pilosa	Myrmecophagidae	4500	16	17.6751	0.905229
Panthera leo	Lion	Carnivora	Felidae	175000	28	30.946	0.904802
Geocapromys brownii	Brown's hutia	Rodentia	Capromyidae	1500	13.5	14.9404	0.903591
Atelerix albiventris	Four-toed hedgehog	Erinaceomorpha	Erinaceidae	500	11.4	12.6288	0.902698
Vulpes lagopus	Arctic fox	Carnivora	Canidae	5200	16.3	18.0704	0.902026
Lagorchestes hirsutus	Rufous hare-wallaby	Diprotodontia	Macropodidae	1310	13.2	14.634	0.902011
Panthera tigris	Tiger	Carnivora	Felidae	119700	26.3	29.199	0.900715
Moschiola meminna	Indian spotted chevrotain	Artiodactyla	Tragulidae	2450	14.5	16.1051	0.900338
Funisciurus anerythrus	Thomas's rope squirrel	Rodentia	Sciuridae	218	10	11.1225	0.899076
Dipodomys heermanni	Heermann's kangaroo rat	Rodentia	Heteromyidae	65	8.3	9.24263	0.898013
Cavia porcellus	Guinea pig	Rodentia	Caviidae	728	12	13.376	0.89713
Dipodillus campestris	North African gerbil	Rodentia	Muridae	28.4	7.3	8.14287	0.89649
Saccopteryx bilineata	Greater sac-winged bat	Chiroptera	Emballonuridae	7.9	6	6.6951	0.896178
Neofelis nebulosa	Clouded leopard	Carnivora	Felidae	19500	19.8	22.1205	0.895097
Meles meles	European badger, or Old World badger	Carnivora	Mustelidae	13000	18.6	20.7899	0.894664
Tragulus napu	Greater mouse-deer	Artiodactyla	Tragulidae	6500	16.7	18.698	0.893143
Tamiasciurus hudsonicus	Red squirrel	Rodentia	Sciuridae	200	9.8	10.9768	0.892789
Podomys floridanus	Florida mouse	Rodentia	Cricetidae	32	7.4	8.29293	0.892327
Galerella pulverulenta	Cape gray mongoose	Carnivora	Herpestidae	650	11.7	13.1461	0.890001
Bison bison	American bison	Artiodactyla	Bovidae	630000	33.5	37.646	0.889869
Phloeomys cumingi	Slender-tailed cloud rat	Rodentia	Muridae	1750	13.6	15.2969	0.889067
Xerus inauris	South African ground squirrel	Rodentia	Sciuridae	588	11.5	12.946	0.888307
Equus grevyi	Grevy's zebra	Perissodactyla	Equidae	384000	31	34.8998	0.888258
Canis lupus	Gray wolf	Carnivora	Canidae	26625	20.6	23.2001	0.887929
Nyctereutes procyonoides	Raccoon dog	Carnivora	Canidae	6500	16.6	18.698	0.887795
Capra nubiana	Nubian ibex	Artiodactyla	Bovidae	46250	22.4	25.2454	0.887291
Oryx dammah	Scimitar-horned oryx	Artiodactyla	Bovidae	177500	27.5	31.0132	0.886718
Elaphurus davidianus	Pere David's deer	Artiodactyla	Cervidae	186500	27.5	31.2488	0.880033
Gazella saudiya	Saudi gazelle	Artiodactyla	Bovidae	32185.7	21	23.8832	0.87928
Myrmecobius fasciatus	Numbat	Dasyuromorphia	Myrmecobiidae	471.5	11	12.5159	0.878881
Capricornis crispus	Japanese serow	Artiodactyla	Bovidae	80000	24	27.4532	0.874216
Dasyprocta punctata	Central American agouti	Rodentia	Dasyproctidae	2150	13.8	15.7864	0.874171
Naemorhedus caudatus	Chinese goral	Artiodactyla	Bovidae	27000	20.3	23.2498	0.873127
Erinaceus europaeus	Western European hedgehog	Erinaceomorpha	Erinaceidae	750	11.7	13.4371	0.870726
Eudorcas thomsonii	Thomson's gazelle	Artiodactyla	Bovidae	25000	20	22.9776	0.870413
Ichneumia albicauda	White-tailed mongoose	Carnivora	Herpestidae	3500	14.8	17.0084	0.870161
Elephantulus rufescens	Rufous elephant shrew	Macroscelidea	Macroscelididae	58	7.9	9.0829	0.869767
Graphiurus murinus	Woodland dormouse	Rodentia	Gliridae	24	6.9	7.93583	0.869475
Lipotes vexillifer	Yangzte river dolphin, or Baiji	Cetacea	Lipotidae	83500	24	27.6336	0.868507
Nycticeius humeralis	Evening bat	Chiroptera	Vespertilionidae	9.75	6	6.91413	0.867788
Hypogeomys antimena	Malagasy giant rat	Rodentia	Nesomyidae	1250	12.6	14.5294	0.867208
Procavia capensis	Rock hyrax	Hyracoidea	Procaviidae	3600	14.8	17.0818	0.866418
Glirulus japonicus	Japanese dormouse	Rodentia	Gliridae	27	7	8.08013	0.866322
Solenodon paradoxus	Hispaniolan solenodon	Soricomorpha	Solenodontidae	1000	12.1	14.0417	0.861719
Herpestes urva	Crab-eating mongoose	Carnivora	Herpestidae	1863.2	13.3	15.4443	0.861157
Nanger granti	Grant's gazelle	Artiodactyla	Bovidae	67000	23	26.7183	0.860832
Rhynchocyon chrysopygus	Golden-rumped elephant shrew	Macroscelidea	Macroscelididae	540	11	12.7784	0.860828
Neotoma albigula	White-throated woodrat	Rodentia	Cricetidae	209	9.5	11.051	0.859649
Syncerus caffer	African buffalo	Artiodactyla	Bovidae	700000	32.8	38.2578	0.857342
Cephalophus dorsalis	Bay duiker	Artiodactyla	Bovidae	11600	17.5	20.4306	0.856557
Axis axis	Chital	Artiodactyla	Cervidae	36000	20.8	24.296	0.856109
Philantomba monticola	Blue duiker	Artiodactyla	Bovidae	6250	15.9	18.5862	0.855476
Pseudomys australis	Plains mouse, or Australian native mouse	Rodentia	Muridae	65	7.9	9.24263	0.854735
Martes pennanti	Fisher	Carnivora	Mustelidae	3175	14.3	16.7566	0.853394
Prionailurus viverrinus	Fishing cat	Carnivora	Felidae	10650	17.2	20.1653	0.852951
Vulpes rueppellii	Ruppell's sand fox	Carnivora	Canidae	3200	14.3	16.7767	0.85237
Cephalophus nigrifrons	Black-fronted duiker	Artiodactyla	Bovidae	13900	17.9	21.004	0.85222
Cephalophus silvicultor	Yellow-backed duiker	Artiodactyla	Bovidae	62000	22.5	26.4032	0.852171
Glis glis	Fat dormouse	Rodentia	Gliridae	125	8.7	10.2152	0.851672
Dipodomys deserti	Desert kangaroo rat	Rodentia	Heteromyidae	116	8.6	10.0991	0.851563
Lagenorhynchus acutus	Atlantic white-sided dolphin	Cetacea	Delphinidae	208000	27	31.7749	0.849729
Tragulus javanicus	Lesser mouse-deer	Artiodactyla	Tragulidae	2850	14	16.482	0.849409
Babyrousa babyrussa	Babirusa	Artiodactyla	Suidae	71500	22.9	26.9854	0.848607
Felis margarita	Sand cat	Carnivora	Felidae	2750	13.9	16.3922	0.847963
Oryctolagus cuniculus	European rabbit	Lagomorpha	Leporidae	1800	13	15.363	0.846188
Rusa unicolor	Sambar	Artiodactyla	Cervidae	185000	26.4	31.2102	0.845876
Odocoileus hemionus	Mule deer	Artiodactyla	Cervidae	57000	22	26.0657	0.844022
Pseudantechinus macdonnellensis	Fat-tailed marsupial mouse	Dasyuromorphia	Dasyuridae	32.5	7	8.31262	0.842093
Muntiacus muntjak	Indian muntjac	Artiodactyla	Cervidae	21000	18.8	22.3728	0.840308
Mustela frenata	Long-tailed weasel	Carnivora	Mustelidae	150.6	8.8	10.5106	0.837251
Zaedyus pichiy	Pichi	Cingulata	Dasypodidae	1500	12.5	14.9404	0.836659
Xerospermophilus tereticaudus	Round-tailed ground squirrel	Rodentia	Sciuridae	163.3	8.9	10.6416	0.836341
Planigale maculata	Pygmy planigale	Dasyuromorphia	Dasyuridae	10	5.8	6.94096	0.835619
Canis mesomelas	Black-backed jackal	Carnivora	Canidae	10250	16.7	20.0475	0.833021
Graphiurus platyops	Rock dormouse	Rodentia	Gliridae	46.1	7.3	8.76932	0.832447
Damaliscus pygargus	Bontebok, or Sassaby, or Blesbok	Artiodactyla	Bovidae	84500	23	27.684	0.830805
Ovis aries	Domestic sheep, or Mouflon	Artiodactyla	Bovidae	80000	22.8	27.4532	0.830505
Perognathus amplus	Arizona pocket mouse	Rodentia	Heteromyidae	11.7	5.9	7.10972	0.82985
Uncia uncia	Snow leopard	Carnivora	Felidae	50000	21.2	25.5483	0.8298
Cuniculus paca	Lowland paca	Rodentia	Cuniculidae	9000	16.3	19.6526	0.829409
Odocoileus virginianus	White-tailed deer	Artiodactyla	Cervidae	87000	23	27.8078	0.827107
Funisciurus pyrropus	Fire-footed rope squirrel	Rodentia	Sciuridae	271.7	9.5	11.5036	0.825825
Planigale tenuirostris	Narrow-nosed planigale	Dasyuromorphia	Dasyuridae	5.3	5.2	6.29845	0.825599
Gazella cuvieri	Cuvier's gazelle	Artiodactyla	Bovidae	17500	17.9	21.7573	0.822713
Neovison vison	American mink	Carnivora	Mustelidae	925	11.4	13.8752	0.821609
Dendrohyrax arboreus	Southern tree hyrax, or Tree hyrax	Hyracoidea	Procaviidae	3000	13.6	16.6119	0.81869
Epomophorus gambianus	Gambian epauletted fruit bat	Chiroptera	Pteropodidae	80	7.8	9.54097	0.817527
Mephitis mephitis	Striped skunk	Carnivora	Mephitidae	3500	13.9	17.0084	0.817246
Mustela putorius	European polecat	Carnivora	Mustelidae	809	11.1	13.5936	0.816558
Elephantulus rozeti	North African elephant shrew	Macroscelidea	Macroscelididae	48	7.2	8.82368	0.815986
Dactylopsila trivirgata	Striped possum	Diprotodontia	Petauridae	318	9.6	11.784	0.814667
Tragelaphus spekii	Sitatunga	Artiodactyla	Bovidae	87500	22.6	27.8322	0.81201
Setonix brachyurus	Quokka	Diprotodontia	Macropodidae	3500	13.8	17.0084	0.811366
Jaculus jaculus	Lesser Egyptian jerboa	Rodentia	Dipodidae	55	7.3	9.00939	0.810266
Ovibos moschatus	Muskox	Artiodactyla	Bovidae	315000	27.4	33.858	0.809262
Naemorhedus baileyi	Red goral	Artiodactyla	Bovidae	28863	19	23.4883	0.808912
Spilogale putorius	Eastern spotted skunk	Carnivora	Mephitidae	600	10.5	12.986	0.80856
Macropus eugenii	Tammar wallaby	Diprotodontia	Macropodidae	6500	15.1	18.698	0.807572
Marmota monax	Woodchuck	Rodentia	Sciuridae	4000	14	17.3594	0.806479
Pseudois nayaur	Bharal	Artiodactyla	Bovidae	55000	20.9	25.9236	0.806215
Hippotragus equinus	Roan antelope	Artiodactyla	Bovidae	225000	25.9	32.1591	0.805371
Gazella gazella	Mountain gazelle	Artiodactyla	Bovidae	23250	18.3	22.7239	0.80532
Petrogale concinna	Nabarlek	Diprotodontia	Macropodidae	1250	11.7	14.5294	0.805265
Herpestes vitticollis	Striped-necked mongoose	Carnivora	Herpestidae	2250	12.8	15.8966	0.805205
Antidorcas marsupialis	Springbok	Artiodactyla	Bovidae	39000	19.8	24.5953	0.805031
Dasyuroides byrnei	Kowari	Dasyuromorphia	Dasyuridae	105	8	9.94631	0.804319
Lepus brachyurus	Japanese hare	Lagomorpha	Leporidae	2519	13	16.1736	0.803777
Camelus dromedarius	Dromedary	Artiodactyla	Camelidae	434000	28.4	35.5595	0.798661
Rusa timorensis	Timor deer	Artiodactyla	Cervidae	63000	21.1	26.4679	0.797193
Apodemus sylvaticus	Long-tailed field mouse	Rodentia	Muridae	23.4	6.3	7.90515	0.796949
Vulpes corsac	Corsac fox	Carnivora	Canidae	2700	13	16.3463	0.795289
Rucervus duvaucelii	Barasingha	Artiodactyla	Cervidae	170000	24.5	30.8091	0.795221
Acinonyx jubatus	Cheetah	Carnivora	Felidae	53500	20.5	25.8142	0.794138
Wallabia bicolor	Swamp wallaby	Diprotodontia	Macropodidae	14625	16.8	21.168	0.793651
Xerus erythropus	Striped ground squirrel	Rodentia	Sciuridae	600	10.3	12.986	0.793159
Connochaetes taurinus	Blue wildebeest	Artiodactyla	Bovidae	164500	24.3	30.6544	0.792708
Phocoena phocoena	Harbor porpoise	Cetacea	Phocoenidae	52500	20.4	25.7397	0.792549
Capra cylindricornis	East Caucasian tur	Artiodactyla	Bovidae	50000	20.2	25.5483	0.790659
Sekeetamys calurus	Bushy-tailed jird	Rodentia	Muridae	65	7.3	9.24263	0.789818
Potamochoerus porcus	Red river hog	Artiodactyla	Suidae	88000	22	27.8564	0.789763
Capra hircus	Domestic goat	Artiodactyla	Bovidae	61000	20.8	26.3375	0.789747
Tetracerus quadricornis	Four-horned antelope	Artiodactyla	Bovidae	19000	17.4	22.0328	0.789733
Macropus agilis	Agile wallaby	Diprotodontia	Macropodidae	16000	16.9	21.461	0.787475
Tragelaphus angasii	Nyala	Artiodactyla	Bovidae	120000	23	29.2102	0.787396
Viverra tangalunga	Malayan civet	Carnivora	Viverridae	7350	15	19.0529	0.78728
Arctonyx collaris	Hog badger	Carnivora	Mustelidae	10500	15.8	20.1216	0.785227
Galictis vittata	Greater grison	Carnivora	Mustelidae	2300	12.5	15.9501	0.783693
Dicerorhinus sumatrensis	Sumatran rhinoceros	Perissodactyla	Rhinocerotidae	1260000	32.8	41.8578	0.783605
Cephalophus jentinki	Jentink's duiker	Artiodactyla	Bovidae	70000.3	21	26.898	0.780727
Petrogale xanthopus	Ringtailed rock wallaby	Diprotodontia	Macropodidae	6000	14.4	18.4704	0.779625
Gracilinanus agilis	Agile gracile opossum, or Paraguayan slender mouse opossum	Didelphimorphia	Didelphidae	22	6.1	7.83088	0.778968
Capreolus capreolus	Western roe deer	Artiodactyla	Cervidae	21666.7	17.5	22.48	0.77847
Macropus antilopinus	Antilopine wallaroo	Diprotodontia	Macropodidae	49500	19.8	25.5091	0.776195
Capromys pilorides	Desmarest's hutia	Rodentia	Capromyidae	4683.3	13.8	17.7834	0.776006
Petrogale penicillata	Brush-tailed rock wallaby	Diprotodontia	Macropodidae	6000	14.3	18.4704	0.774211
Ammotragus lervia	Aoudad	Artiodactyla	Bovidae	92500	21.7	28.0698	0.773073
Oryx gazella	Gemsbok	Artiodactyla	Bovidae	170000	23.8	30.8091	0.7725
Capra falconeri	Markhor	Artiodactyla	Bovidae	41000	19.1	24.7842	0.770651
Neophoca cinerea	Australian sea lion	Carnivora	Otariidae	190000	24.1	31.3378	0.769038
Molossus molossus	Pallas's mastiff bat	Chiroptera	Molossidae	14	5.6	7.30764	0.766321
Rangifer tarandus	Caribou, or Reindeer	Artiodactyla	Cervidae	101250	21.8	28.4607	0.765969
Ovis canadensis	Bighorn sheep	Artiodactyla	Bovidae	70275	20.6	26.9141	0.765397
Kobus kob	Kob	Artiodactyla	Bovidae	105000	21.9	28.6195	0.765213
Sminthopsis youngsoni	Lesser hairy-footed dunnart	Dasyuromorphia	Dasyuridae	10	5.3	6.94096	0.763583
Speothos venaticus	Bush dog	Carnivora	Canidae	6000	14.1	18.4704	0.763382
Capra ibex	Ibex	Artiodactyla	Bovidae	82500	21	27.5827	0.761346
Notomys alexis	Spinifex hopping mouse	Rodentia	Muridae	35	6.4	8.40741	0.761233
Aepyprymnus rufescens	Rufous 'rat'-kangaroo	Diprotodontia	Potoroidae	3250	12.8	16.8166	0.761153
Cephalophus natalensis	Natal duiker	Artiodactyla	Bovidae	10000	15.2	19.9719	0.761069
Cephalophus weynsi	Weyns's duiker	Artiodactyla	Bovidae	10000	15.2	19.9719	0.761069
Zyzomys pedunculatus	Central rock rat	Rodentia	Muridae	100	7.5	9.87233	0.759699
Meriones meridianus	Mid-day jird	Rodentia	Muridae	53	6.8	8.95847	0.759058
Pteronura brasiliensis	Giant otter	Carnivora	Mustelidae	24000	17.3	22.8345	0.757624
Kobus megaceros	Nile lechwe	Artiodactyla	Bovidae	90000	21.1	27.9524	0.754855
Capra sibirica	Siberian ibex	Artiodactyla	Bovidae	130000	22.3	29.5701	0.75414
Phocoenoides dalli	Dall's porpoise	Cetacea	Phocoenidae	120000	22	29.2102	0.753162
Peromyscus polionotus	Oldfield mouse	Rodentia	Cricetidae	14	5.5	7.30764	0.752637
Cuon alpinus	Dhole	Carnivora	Canidae	15750	16.1	21.4094	0.752007
Perognathus parvus	Great Basin pocket mouse	Rodentia	Heteromyidae	20.1	5.8	7.72341	0.750964
Chrysocyon brachyurus	Maned wolf	Carnivora	Canidae	21500	16.8	22.4534	0.748215
Ellobius talpinus	Northern mole vole	Rodentia	Cricetidae	40	6.4	8.58094	0.745839
Prionailurus planiceps	Flat-headed cat	Carnivora	Felidae	6750	14	18.8063	0.744431
Caluromys philander	Bare-tailed woolly opossum	Didelphimorphia	Didelphidae	350	8.9	11.9581	0.744265
Oreamnos americanus	Mountain goat	Artiodactyla	Bovidae	90000	20.8	27.9524	0.744122
Otospermophilus variegatus	Rock squirrel	Rodentia	Sciuridae	663	9.8	13.1859	0.743215
Xerospermophilus mohavensis	Mohave ground squirrel	Rodentia	Sciuridae	150	7.8	10.5042	0.742562
Neotoma floridana	Eastern woodrat	Rodentia	Cricetidae	291	8.6	11.6251	0.739781
Naemorhedus goral	Goral	Artiodactyla	Bovidae	31750	17.6	23.8334	0.738458
Alcelaphus buselaphus	Hartebeest	Artiodactyla	Bovidae	159000	22.5	30.4953	0.737817
Zapus hudsonius	Meadow jumping mouse	Rodentia	Dipodidae	18	5.6	7.5941	0.737414
Pseudocheirus peregrinus	Common ringtail, or Ring-tailed possum	Diprotodontia	Pseudocheiridae	850	10.1	13.6969	0.737395
Ictidomys tridecemlineatus	Thirteen-lined ground squirrel	Rodentia	Sciuridae	172.7	7.9	10.7331	0.73604
Heliosciurus rufobrachium	Red-legged sun squirrel	Rodentia	Sciuridae	326.5	8.7	11.8316	0.735318
Connochaetes gnou	Black wildebeest	Artiodactyla	Bovidae	132250	21.8	29.6479	0.735298
Tragelaphus strepsiceros	Greater kudu	Artiodactyla	Bovidae	217500	23.5	31.9927	0.734542
Caluromys derbianus	Central American woolly opossum	Didelphimorphia	Didelphidae	330	8.7	11.8509	0.73412
Ourebia ourebi	Oribi	Artiodactyla	Bovidae	17000	15.9	21.661	0.734038
Dasycercus cristicauda	Mulgara	Dasyuromorphia	Dasyuridae	115	7.4	10.0857	0.733711
Lycaon pictus	African wild dog	Carnivora	Canidae	26500	17	23.1834	0.733284
Rusa alfredi	Visayan spotted deer	Artiodactyla	Cervidae	46475	18.5	25.2641	0.732263
Cephalophus rufilatus	Red-flanked duiker	Artiodactyla	Bovidae	13000	15.2	20.7899	0.731123
Galictis cuja	Lesser grison	Carnivora	Mustelidae	1000	10.2	14.0417	0.726408
Acomys wilsoni	Wilson's spiny mouse	Rodentia	Muridae	20	5.6	7.71751	0.725622
Sus salvanius	Pygmy hog	Artiodactyla	Suidae	8000	14	19.3016	0.72533
Ovis dalli	Dall's sheep	Artiodactyla	Bovidae	73100	19.6	27.0769	0.723864
Neotragus moschatus	Suni	Artiodactyla	Bovidae	6500	13.5	18.698	0.722002
Gerbillus gerbillus	Lesser Egyptian gerbil	Rodentia	Muridae	30	5.9	8.21144	0.71851
Taurotragus oryx	Eland	Artiodactyla	Bovidae	500000	26.1	36.3381	0.718254
Tragelaphus imberbis	Lesser kudu	Artiodactyla	Bovidae	82500	19.8	27.5827	0.71784
Capra caucasica	West Caucasian tur	Artiodactyla	Bovidae	70000	19.3	26.898	0.717526
Mazama americana	Red brocket	Artiodactyla	Cervidae	33000	17.1	23.9747	0.713253
Nanger dama	Dama gazelle	Artiodactyla	Bovidae	73000	19.3	27.0712	0.712934
Oryx leucoryx	Arabian oryx	Artiodactyla	Bovidae	121350	20.8	29.2602	0.710862
Ochotona princeps	American pika	Lagomorpha	Ochotonidae	100	7	9.87233	0.709052
Bison bonasus	European bison	Artiodactyla	Bovidae	610000	26.4	37.4606	0.70474
Budorcas taxicolor	Takin	Artiodactyla	Bovidae	180000	21.9	31.0797	0.70464
Lycalopex gymnocercus	Pampas fox	Carnivora	Canidae	8500	13.7	19.4814	0.703234
Meriones unguiculatus	Mongolian jird	Rodentia	Muridae	53.2	6.3	8.96364	0.70284
Sylvicapra grimmia	Bush duiker	Artiodactyla	Bovidae	18500	15.4	21.9431	0.701817
Phloeomys pallidus	Northern Luzon slender-tailed cloud rat	Rodentia	Muridae	1744	10.7	15.2889	0.699854
Rucervus eldii	Eld's deer	Artiodactyla	Cervidae	122500	20.5	29.3025	0.699599
Neotragus pygmaeus	Royal antelope	Artiodactyla	Bovidae	2250	11.1	15.8966	0.698263
Boselaphus tragocamelus	Nilgai	Artiodactyla	Bovidae	180000	21.7	31.0797	0.698205
Dolichotis patagonum	Patagonian mara	Rodentia	Caviidae	12500	14.4	20.6656	0.696812
Pseudomys fumeus	Smoky mouse	Rodentia	Muridae	70	6.5	9.34802	0.695334
Sarcophilus harrisii	Tasmanian devil	Dasyuromorphia	Dasyuridae	6500	13	18.698	0.695261
Lycalopex vetulus	Hoary fox	Carnivora	Canidae	5350	12.6	18.1492	0.694245
Bos grunniens	Yak	Artiodactyla	Bovidae	667000	26.3	37.9762	0.69254
Litocranius walleri	Gerenuk	Artiodactyla	Bovidae	43500	17.3	25.0097	0.691731
Hippotragus niger	Sable antelope	Artiodactyla	Bovidae	225000	22.2	32.1591	0.690318
Marmota caligata	Hoary marmot	Rodentia	Sciuridae	4300	12.1	17.5526	0.689358
Vormela peregusna	Marbled polecat	Carnivora	Mustelidae	542.5	8.8	12.7874	0.688176
Hyperoodon ampullatus	Northern bottlenose whale	Cetacea	Hyperoodontidae	6500000	37	53.8016	0.687711
Axis kuhlii	Bawean deer	Artiodactyla	Cervidae	55000	17.8	25.9236	0.686633
Spermophilus pygmaeus	Little ground squirrel	Rodentia	Sciuridae	136	7.1	10.3479	0.686131
Mustela sibirica	Siberian weasel	Carnivora	Mustelidae	565	8.8	12.8672	0.683911
Canis adustus	Side-striped jackal	Carnivora	Canidae	10250	13.7	20.0475	0.683376
Sylvilagus floridanus	Eastern cottontail	Lagomorpha	Leporidae	1150	9.8	14.3452	0.683155
Eudorcas rufifrons	Red-fronted gazelle	Artiodactyla	Bovidae	15011	14.5	21.2525	0.682272
Hydropotes inermis	Chinese water deer	Artiodactyla	Cervidae	11500	13.9	20.4036	0.681253
Cerdocyon thous	Crab-eating fox	Carnivora	Canidae	6500	12.7	18.698	0.679216
Marmota vancouverensis	Vancouver marmot	Rodentia	Sciuridae	4750	12.1	17.8219	0.67894
Desmodillus auricularis	Cape short-eared gerbil	Rodentia	Muridae	54.5	6.1	8.99681	0.678018
Sminthopsis crassicaudata	Fat-tailed dunnart	Dasyuromorphia	Dasyuridae	15	5	7.38519	0.67703
Cephalophus niger	Black duiker	Artiodactyla	Bovidae	18100	14.8	21.8698	0.676733
Peromyscus truei	Pinyon mouse	Rodentia	Cricetidae	25	5.4	7.98555	0.676222
Lepus californicus	Black-tailed jackrabbit	Lagomorpha	Leporidae	4175	11.8	17.4735	0.675308
Acomys cahirinus	Spiny mouse	Rodentia	Muridae	45.2	5.9	8.74291	0.674833
Antilocapra americana	Pronghorn	Artiodactyla	Antilocapridae	46100	17	25.2328	0.673725
Onychomys leucogaster	Northern grasshopper mouse	Rodentia	Cricetidae	32.5	5.6	8.31262	0.673674
Sylvilagus transitionalis	New England cottontail	Lagomorpha	Leporidae	902.6	9.3	13.8233	0.672779
Arvicanthis niloticus	Nile kusu	Rodentia	Muridae	110	6.7	10.0174	0.668839
Tatera indica	Indian gerbil	Rodentia	Muridae	146.7	7	10.4685	0.668674
Bos frontalis	Gaur	Artiodactyla	Bovidae	825000	26.2	39.2317	0.667827
Mustela nigripes	Black-footed ferret	Carnivora	Mustelidae	1021	9.4	14.0864	0.667309
Antechinus stuartii	Brown antechinus	Dasyuromorphia	Dasyuridae	27.5	5.4	8.10285	0.666432
Meriones crassus	Sundevall's jird	Rodentia	Muridae	35	5.6	8.40741	0.666079
Peromyscus guatemalensis	Guatemalan deer mouse	Rodentia	Cricetidae	40	5.7	8.58094	0.664263
Conepatus leuconotus	American hog-nosed skunk, or Hog-nosed skunk	Carnivora	Mephitidae	1900	10.2	15.4906	0.658463
Macrotis lagotis	Rabbit-bandicoot, or Bilby	Peramelemorphia	Thylacomyidae	1300	9.6	14.6168	0.656777
Capricornis sumatraensis	Serow	Artiodactyla	Bovidae	95000	18.5	28.1846	0.656387
Muscardinus avellanarius	Hazel dormouse	Rodentia	Gliridae	27.3	5.3	8.0938	0.654822
Microgale talazaci	Talazac's shrew tenrec	Afrosoricida	Tenrecidae	50	5.8	8.87896	0.653229
Tragelaphus eurycerus	Bongo	Artiodactyla	Bovidae	307500	22	33.7334	0.652173
Mus minutoides	Southern African pygmy mouse, or Pygmy mouse	Rodentia	Muridae	7.2	4.3	6.60073	0.651444
Pseudomys shortridgei	Heath mouse	Rodentia	Muridae	64	6	9.22073	0.650708
Mustela lutreola	European mink	Carnivora	Mustelidae	590	8.4	12.9527	0.648514
Redunca arundinum	Southern reedbuck	Artiodactyla	Bovidae	58000	16.8	26.1351	0.642813
Nyctomys sumichrasti	Vesper rat	Rodentia	Cricetidae	50	5.7	8.87896	0.641967
Scalopus aquaticus	Eastern mole	Soricomorpha	Talpidae	90	6.2	9.71447	0.638223
Hemiechinus auritus	Long-eared hedgehog	Erinaceomorpha	Erinaceidae	342	7.6	11.9159	0.637805
Hemitragus hylocrius	Nilgiri tahr	Artiodactyla	Bovidae	75000	17.3	27.1834	0.636417
Peromyscus californicus	California mouse	Rodentia	Cricetidae	42	5.5	8.64524	0.636188
Sminthopsis macroura	Stripe-faced dunnart	Dasyuromorphia	Dasyuridae	20	4.9	7.71751	0.63492
Redunca fulvorufula	Mountain reedbuck	Artiodactyla	Bovidae	30000	15	23.6276	0.634851
Dendromus melanotis	Gray climbing mouse	Rodentia	Nesomyidae	7.4	4.2	6.62845	0.633632
Praomys tullbergi	Tullberg's praomys, or Tullberg's rock rat	Rodentia	Muridae	30	5.2	8.21144	0.633263
Sminthopsis virginiae	Red-cheeked dunnart	Dasyuromorphia	Dasyuridae	34	5.3	8.37021	0.633198
Apodemus argenteus	Small Japanese field mouse	Rodentia	Muridae	23.4	5	7.90515	0.632499
Mystromys albicaudatus	White-tailed mouse	Rodentia	Nesomyidae	106	6.3	9.96074	0.632483
Myodes glareolus	Bank vole	Rodentia	Cricetidae	20.8	4.9	7.76396	0.631121
Lycalopex culpaeus	Culpeo	Carnivora	Canidae	13000	13.1	20.7899	0.630113
Tenrec ecaudatus	Tailess tenrec, or Tenrec	Afrosoricida	Tenrecidae	900	8.7	13.8172	0.629652
Lycalopex griseus	Argentinian gray fox	Carnivora	Canidae	3990	10.9	17.3528	0.628142
Priodontes maximus	Giant armadillo	Cingulata	Dasypodidae	33000	15	23.9747	0.625661
Sus verrucosus	Javan pig	Artiodactyla	Suidae	76000	17	27.2386	0.624115
Aonyx capensis	African clawless otter	Carnivora	Mustelidae	23500	14.2	22.7611	0.623871
Dinomys branickii	Pacarana	Rodentia	Dinomyidae	12250	12.8	20.6018	0.621306
Gerbillus perpallidus	Pale gerbil	Rodentia	Muridae	50	5.5	8.87896	0.619442
Antechinus agilis	Agile antechinus	Dasyuromorphia	Dasyuridae	18	4.7	7.5941	0.618901
Mesembriomys macrurus	Golden-backed tree rat	Rodentia	Muridae	268.5	7.1	11.4828	0.618315
Microtus ochrogaster	Prairie vole	Rodentia	Cricetidae	40	5.3	8.58094	0.617648
Lepus europaeus	European hare	Lagomorpha	Leporidae	4175	10.7	17.4735	0.612355
Nanger soemmerringii	Soemmerring's gazelle	Artiodactyla	Bovidae	48500	15.5	25.4295	0.609528
Eliomys melanurus	Asian garden dormouse	Rodentia	Gliridae	122.5	6.2	10.1837	0.608817
Apodemus speciosus	Large Japanese field mouse	Rodentia	Muridae	44	5.3	8.70699	0.608706
Meriones persicus	Persian jird	Rodentia	Muridae	100	6	9.87233	0.607759
Thomomys bottae	Botta's pocket gopher	Rodentia	Geomyidae	115.5	6.1	10.0924	0.604415
Gerbilliscus afra	Cape gerbil	Rodentia	Muridae	74.8	5.7	9.44336	0.603598
Spermophilus citellus	European ground squirrel	Rodentia	Sciuridae	217	6.7	11.1147	0.602805
Atelocynus microtis	Short-eared dog	Carnivora	Canidae	9500	11.9	19.8158	0.600531
Notomys mitchellii	Mitchell's hopping mouse	Rodentia	Muridae	52	5.3	8.9324	0.593345
Erinaceus amurensis	Amur hedgehog	Erinaceomorpha	Erinaceidae	774.475	8	13.5032	0.59245
Microtus arvalis	Common vole	Rodentia	Cricetidae	27.5	4.8	8.10285	0.592384
Micromys minutus	Old World harvest mouse	Rodentia	Muridae	6	3.8	6.41914	0.591979
Conepatus chinga	Molina's hog-nosed skunk	Carnivora	Mephitidae	3400	10	16.9331	0.59056
Gerbillus nanus	Baluchistan gerbil	Rodentia	Muridae	18.5	4.5	7.62601	0.590086
Petrogale brachyotis	Short-eared rock-wallaby, or Western rock wallaby	Diprotodontia	Macropodidae	3700	10.1	17.1536	0.588798
Parantechinus apicalis	Southern dibbler	Dasyuromorphia	Dasyuridae	70	5.5	9.34802	0.58836
Onychomys torridus	Southern grasshopper mouse	Rodentia	Cricetidae	22	4.6	7.83088	0.587418
Reithrodon auritus	Bunny, or Coney rat	Rodentia	Cricetidae	72.2	5.5	9.39239	0.585581
Allactaga major	Great jerboa	Rodentia	Dipodidae	350	7	11.9581	0.585377
Suncus etruscus	White-toothed pygmy shrew	Soricomorpha	Soricidae	2.1	3.2	5.46663	0.58537
Lagostomus maximus	Plains viscacha	Rodentia	Chinchillidae	6000	10.8	18.4704	0.584718
Hydrochoerus hydrochaeris	Capybara	Rodentia	Caviidae	55000	15.1	25.9236	0.582481
Tragelaphus scriptus	Bushbuck	Artiodactyla	Bovidae	60000	15.3	26.271	0.582391
Thrichomys apereoides	Common punare, or Brazilian spiny rat	Rodentia	Echimyidae	373.5	7	12.0776	0.579586
Paraechinus aethiopicus	Desert hedgehog	Erinaceomorpha	Erinaceidae	188	6.3	10.8734	0.579395
Marmosops noctivagus	White-bellied slender opossum, or Rio Napo mouse opossum	Didelphimorphia	Didelphidae	21	4.5	7.77534	0.578753
Poliocitellus franklinii	Franklin's ground squirrel	Rodentia	Sciuridae	459	7.2	12.4646	0.577637
Gazella leptoceros	Rhim gazelle	Artiodactyla	Bovidae	48500	14.6	25.4295	0.574136
Eliomys quercinus	Garden dormouse	Rodentia	Gliridae	82.5	5.5	9.586	0.573754
Lycalopex sechurae	Sechuran fox	Carnivora	Canidae	4000	9.9	17.3594	0.570296
Cryptotis parva	Least shrew	Soricomorpha	Soricidae	4.5	3.5	6.14273	0.569779
Sus barbatus	Bearded pig	Artiodactyla	Suidae	102750	16.2	28.5248	0.567927
Nyctophilus gouldi	Gould's long-eared bat	Chiroptera	Vespertilionidae	11.32	4	7.07389	0.56546
Sylvilagus audubonii	Audubon's cottontail rabbit	Lagomorpha	Leporidae	900	7.8	13.8172	0.564515
Mesembriomys gouldii	Black-footed tree rat	Rodentia	Muridae	900	7.8	13.8172	0.564515
Crocidura russula	White-toothed shrew	Soricomorpha	Soricidae	11.6	4	7.10038	0.56335
Cricetomys gambianus	Gambian rat	Rodentia	Nesomyidae	1500	8.4	14.9404	0.562235
Lophiomys imhausi	Crested rat	Rodentia	Cricetidae	755	7.5	13.4507	0.557591
Thylogale stigmatica	Red-legged pademelon	Diprotodontia	Macropodidae	4100	9.7	17.4251	0.556668
Lemniscomys striatus	Typical striped grass mouse	Rodentia	Muridae	42.3	4.8	8.65466	0.554615
Hoplomys gymnurus	Armored rat	Rodentia	Echimyidae	504	7	12.6442	0.553613
Ovis ammon	Argali	Artiodactyla	Bovidae	160000	16.8	30.5246	0.550376
Apodemus flavicollis	Yellow-necked mouse	Rodentia	Muridae	29.4	4.5	8.1861	0.549712
Sylvilagus nuttallii	Mountain cottontail	Lagomorpha	Leporidae	760	7.4	13.4643	0.549601
Microtus agrestis	Field vole	Rodentia	Cricetidae	46	4.8	8.76641	0.547545
Lemniscomys barbarus	Barbary striped grass mouse	Rodentia	Muridae	26.2	4.4	8.04303	0.547057
Phascogale calura	Red-tailed phascogale	Dasyuromorphia	Dasyuridae	43	4.7	8.67642	0.541698
Phascogale tapoatafa	Brush-tailed phascogale	Dasyuromorphia	Dasyuridae	193.5	5.9	10.9215	0.540219
Micaelamys namaquensis	Namaqua rock rat, or Rock mouse	Rodentia	Muridae	47.6	4.7	8.81239	0.53334
Isoodon auratus	Golden bandicoot	Peramelemorphia	Peramelidae	485	6.7	12.5701	0.533011
Taurotragus derbianus	Giant eland	Artiodactyla	Bovidae	680000	20.3	38.0885	0.532969
Hydromys chrysogaster	Golden-bellied water rat	Rodentia	Muridae	850	7.3	13.6969	0.532969
Jaculus orientalis	Greater Egyptian jerboa	Rodentia	Dipodidae	134	5.5	10.3244	0.532716
Lagorchestes conspicillatus	Spectacled hare-wallaby	Diprotodontia	Macropodidae	3000	8.8	16.6119	0.529741
Marmosa robinsoni	Robinson's mouse opossum	Didelphimorphia	Didelphidae	75	5	9.44722	0.529256
Apodemus peninsulae	Korean field mouse	Rodentia	Muridae	32.9	4.4	8.32819	0.528326
Meriones libycus	Libyan jird	Rodentia	Muridae	100	5.2	9.87233	0.526725
Thylogale brunii	Dusky pademelon	Diprotodontia	Macropodidae	4796	9.4	17.8482	0.526664
Erinaceus concolor	Eastern European hedgehog	Erinaceomorpha	Erinaceidae	719	7	13.3506	0.524323
Sylvilagus palustris	Marsh rabbit	Lagomorpha	Leporidae	1233	7.6	14.499	0.524175
Thylogale thetis	Red-necked pademelon	Diprotodontia	Macropodidae	3800	9	17.2237	0.522535
Perameles bougainville	Western barred bandicoot	Peramelemorphia	Peramelidae	226	5.8	11.184	0.518596
Bos taurus	Domestic cattle	Artiodactyla	Bovidae	750000	20	38.6638	0.51728
Mus musculus	House mouse	Rodentia	Muridae	20.5	4	7.74673	0.516347
Rattus fuscipes	Bush rat	Rodentia	Muridae	130	5.3	10.2767	0.51573
Monodelphis domestica	Gray short-tailed opossum	Didelphimorphia	Didelphidae	105	5.1	9.94631	0.512753
Saccostomus campestris	Pouched mouse	Rodentia	Nesomyidae	47.4	4.5	8.80671	0.510974
Dryomys nitedula	Forest dormouse	Rodentia	Gliridae	26	4.1	8.03361	0.510356
Procapra gutturosa	Mongolian gazelle	Artiodactyla	Bovidae	30000	12	23.6276	0.507881
Cricetomys emini	Giant rat	Rodentia	Nesomyidae	1300	7.4	14.6168	0.506266
Rhabdomys pumilio	Four-striped grass mouse	Rodentia	Muridae	51	4.5	8.90591	0.505283
Cavia aperea	Brazilian guinea pig	Rodentia	Caviidae	341	6	11.9105	0.503756
Taphozous georgianus	Sharp-nosed tomb bat	Chiroptera	Emballonuridae	24.43	4	7.95742	0.502676
Ctenodactylus gundi	Gundi	Rodentia	Ctenodactylidae	288.8	5.8	11.6116	0.499502
Gerbilliscus validus	Southern savanna gerbil	Rodentia	Muridae	113	5	10.0587	0.497083
Phodopus sungorus	Dzhungarian hamster	Rodentia	Cricetidae	23.4	3.9	7.90515	0.49335
Baiomys taylori	Northern pygmy mouse	Rodentia	Cricetidae	8	3.3	6.70799	0.49195
Lagurus lagurus	Steppe lemming	Rodentia	Cricetidae	20.3	3.8	7.73511	0.491266
Thylogale billardierii	Tasmanian pademelon	Diprotodontia	Macropodidae	5000	8.8	17.9623	0.489915
Monodelphis adusta	Sepia short-tailed opossum	Didelphimorphia	Didelphidae	35	4.1	8.40741	0.487665
Grammomys dolichurus	Woodland mouse	Rodentia	Muridae	60	4.4	9.13013	0.481921
Cavia tschudii	Montane guinea pig	Rodentia	Caviidae	637.5	6.3	13.1071	0.480657
Kogia breviceps	Pygmy sperm whale	Cetacea	Kogiidae	424600	17	35.4406	0.479676
Sigmodon hispidus	Hispid cotton rat	Rodentia	Cricetidae	185	5.2	10.8467	0.479409
Dasyurus viverrinus	Eastern quoll	Dasyuromorphia	Dasyuridae	1090	6.8	14.2281	0.477928
Lasiopodomys brandtii	Brandt's vole	Rodentia	Cricetidae	40	4.1	8.58094	0.477803
Sminthopsis griseoventer	Gray-bellied dunnart	Dasyuromorphia	Dasyuridae	17.5	3.6	7.56144	0.4761
Sorex caecutiens	Laxmann's shrew	Soricomorpha	Soricidae	5.4	3	6.31649	0.474947
Microtus pinetorum	Woodland vole	Rodentia	Cricetidae	25.5	3.8	8.00978	0.47442
Sorex araneus	Eurasian shrew	Soricomorpha	Soricidae	9	3.2	6.82997	0.468523
Tylomys nudicaudus	Peters's climbing rat	Rodentia	Cricetidae	280	5.4	11.5567	0.46726
Dasyurus hallucatus	Northern quoll	Dasyuromorphia	Dasyuridae	525	5.9	12.7234	0.463711
Dendromus mesomelas	Brant's climbing mouse	Rodentia	Nesomyidae	13	3.3	7.22525	0.456731
Mus spicilegus	Mound-building mouse	Rodentia	Muridae	19.9	3.5	7.7116	0.453862
Perameles gunnii	Eastern barred bandicoot	Peramelemorphia	Peramelidae	766	6.1	13.4805	0.452505
Isoodon macrourus	Northern brown bandicoot	Peramelemorphia	Peramelidae	1600	6.8	15.0886	0.45067
Alticola semicanus	Mongolian silver vole	Rodentia	Cricetidae	36	3.8	8.44373	0.450038
Dasyurus geoffroii	Western quoll	Dasyuromorphia	Dasyuridae	890	6.2	13.7936	0.449485
Marmosa murina	Murine mouse opossum	Didelphimorphia	Didelphidae	26	3.6	8.03361	0.448117
Raphicerus campestris	Steenbok	Artiodactyla	Bovidae	13000	9.3	20.7899	0.447332
Leporillus conditor	Greater stick-nest rat	Rodentia	Muridae	332.5	5.3	11.8646	0.446706
Antechinus flavipes	Yellow-footed antechinus	Dasyuromorphia	Dasyuridae	45	3.9	8.73698	0.446379
Allactaga sibirica	Mongolian five-toed jerboa	Rodentia	Dipodidae	117.5	4.5	10.119	0.44471
Antechinomys laniger	Kultarr	Dasyuromorphia	Dasyuridae	24	3.5	7.93583	0.441038
Chiropodomys gliroides	Pencil-tailed tree mouse	Rodentia	Muridae	29	3.6	8.16896	0.440693
Microtus guentheri	Guenther's vole	Rodentia	Cricetidae	51.6	3.9	8.92186	0.437129
Rattus lutreolus	Australian swamp rat	Rodentia	Muridae	115	4.4	10.0857	0.436261
Conilurus penicillatus	Brush-tailed rabbit rat	Rodentia	Muridae	144	4.5	10.4388	0.431085
Crocidura suaveolens	Lesser shrew	Soricomorpha	Soricidae	7.7	2.8	6.66888	0.419861
Neomys fodiens	Eurasian water shrew	Soricomorpha	Soricidae	15	3.1	7.38519	0.419759
Crocidura leucodon	Bicolored shrew	Soricomorpha	Soricidae	11	2.9	7.04292	0.411761
Mesocricetus brandti	Brandt's hamster	Rodentia	Cricetidae	174	4.4	10.7454	0.409476
Perameles nasuta	Long-nosed bandicoot	Peramelemorphia	Peramelidae	859	5.6	13.7189	0.408195
Antechinus bellus	Fawn antechinus	Dasyuromorphia	Dasyuridae	34	3.4	8.37021	0.406203
Onychogalea fraenata	Bridled nail-tail wallaby, or Ridled nail-tailed wallaby	Diprotodontia	Macropodidae	5500	7.4	18.2262	0.40601
Monodelphis brevicaudata	Northern red-sided opossum, or Short bare-tailed opossum	Didelphimorphia	Didelphidae	90	3.9	9.71447	0.401463
Didelphis virginiana	Virginia opossum	Didelphimorphia	Didelphidae	3000	6.6	16.6119	0.397305
Mesocricetus auratus	Golden hamster	Rodentia	Cricetidae	105	3.9	9.94631	0.392105
Rhombomys opimus	Great gerbil	Rodentia	Muridae	285	4.5	11.5881	0.38833
Antechinus swainsonii	Dusky antechinus	Dasyuromorphia	Dasyuridae	41	3.3	8.61342	0.383123
Hemibelideus lemuroides	Lemuroid ringtail possum	Diprotodontia	Pseudocheiridae	1040	5.4	14.1262	0.382268
Blarina hylophaga	Elliot's short-tailed shrew	Soricomorpha	Soricidae	14.5	2.8	7.34698	0.381109
Allactaga euphratica	Euphrates jerboa	Rodentia	Dipodidae	232	4.2	11.229	0.374033
Dasyurus maculatus	Tiger quoll, or Australian tiger cat	Dasyuromorphia	Dasyuridae	5500	6.8	18.2262	0.37309
Galea spixii	Spix's yellow-toothed cavy	Rodentia	Caviidae	450	4.6	12.4269	0.370166
Suncus murinus	Asian house shrew	Soricomorpha	Soricidae	45.9	3.2	8.76349	0.365151
Cannomys badius	Lesser bamboo rat	Rodentia	Spalacidae	650	4.8	13.1461	0.365128
Dicrostonyx groenlandicus	Collared lemming	Rodentia	Cricetidae	66	3.3	9.26425	0.356208
Philander opossum	Gray four-eyed opossum	Didelphimorphia	Didelphidae	450	4.4	12.4269	0.354072
Lemmus lemmus	Norway lemming	Rodentia	Cricetidae	70	3.3	9.34802	0.353016
Pogonomys macrourus	Chestnut pogonomys, or Long-tailed tree mouse	Rodentia	Muridae	57	3.1	9.05876	0.34221
Mogera wogura	Japanese mole	Soricomorpha	Talpidae	97	3.2	9.82643	0.325652
Rattus norvegicus	Norway rat	Rodentia	Muridae	300	3.8	11.6794	0.32536
Onychogalea unguifera	Northern nail-tailed wallaby	Diprotodontia	Macropodidae	5800	5.5	18.3749	0.299322
Galea musteloides	Common yellow-toothed cavy	Rodentia	Caviidae	337.9	3.5	11.8939	0.294268
Didelphis aurita	Big-eared opossum	Didelphimorphia	Didelphidae	850	4	13.6969	0.292038
Psammomys obesus	Fat sand rat	Rodentia	Muridae	212	3.2	11.0751	0.288935
Thryonomys swinderianus	Greater cane rat	Rodentia	Thryonomyidae	6600	5.4	18.7417	0.288127
Cricetus cricetus	Black-bellied hamster	Rodentia	Cricetidae	506.7	3.6	12.6546	0.284483
Blarina brevicauda	Northern short-tailed shrew	Soricomorpha	Soricidae	21.6	2.2	7.80892	0.281729
Didelphis marsupialis	Southern opossum	Didelphimorphia	Didelphidae	1530	4.2	14.9857	0.280267
Myosorex varius	Forest shrew	Soricomorpha	Soricidae	17.5	2.1	7.56144	0.277725
Condylura cristata	Star-nosed mole	Soricomorpha	Talpidae	55.3	2.5	9.01689	0.277257
Myodes rutilus	Northern red-backed vole	Rodentia	Cricetidae	20	2.1	7.71751	0.272108
Crocidura flavescens	Greater red musk shrew	Soricomorpha	Soricidae	45	2.2	8.73698	0.251803
Hemicentetes semispinosus	Streaked tenrec	Afrosoricida	Tenrecidae	180	2.7	10.8013	0.24997
Arvicola amphibius	European water vole	Rodentia	Cricetidae	120	2.5	10.1516	0.246267
Metachirus nudicaudatus	Brown four-eyed opossum	Didelphimorphia	Didelphidae	440	3	12.3842	0.242244
Peroryctes raffrayana	Raffray's bandicoot	Peramelemorphia	Peramelidae	675	3.2	13.2222	0.242017
Lutreolina crassicaudata	Lutrine opossum	Didelphimorphia	Didelphidae	370	2.9	12.0602	0.24046
Chironectes minimus	Water opossum (yapok)	Didelphimorphia	Didelphidae	700	3.1	13.296	0.233153
Echymipera rufescens	Long-nosed echymipera	Peramelemorphia	Peramelidae	1250	3.1	14.5294	0.213361
Abrocoma bennettii	Bennett's chinchilla rat	Rodentia	Abrocomidae	265.5	2.3	11.4631	0.200644

## Sheet: Table S2
Table S2. Lifespans of different mammalian orders.
Order	No. of species	Median of observed lifespans (yrs)	Median of expected lifespans (yrs)	Median of longevity quotient (LQ)
Monotremata	3	41.2	17.0084	2.15572
Sirenia	3	69	34.5568	2.03108
Primates	145	30	17.596	1.7538
Chiroptera	94	14.9	7.45383	1.7482
Proboscidea	2	72.3	49.7927	1.45809
Pilosa	5	31	18.5862	1.32236
Cingulata	8	19.45	15.7761	1.20421
Cetacea	37	50	41.8068	1.16596
Tubulidentata	1	29.8	26.271	1.13433
Scandentia	5	11.6	10.9768	1.05856
Carnivora	153	19.5	17.8219	1.02177
Perissodactyla	13	38	33.5373	0.989944
Diprotodontia	46	15.05	17.4731	0.944351
Macroscelidea	5	8.7	8.9324	0.869767
Hyracoidea	2	14.2	16.8469	0.842554
Artiodactyla	138	21.7	26.898	0.801846
Rodentia	219	7.3	10.119	0.739781
Lagomorpha	12	9.6	14.4221	0.679232
Afrosoricida	5	8.7	10.8013	0.653229
Dasyuromorphia	25	5.4	8.61342	0.618901
Erinaceomorpha	6	7.8	12.9897	0.615128
Peramelemorphia	8	5.95	13.5997	0.451587
Didelphimorphia	16	4.3	11.9045	0.42479
Soricomorpha	17	3.1	7.38519	0.419759

## Sheet: Table S3
Table S3. Coefficient of variability of LQ values at the mammalian family level.
Order	Family	No. of species	Median.LQ	Min.LQ	Max.LQ	Coefficient of variability (CV)
Primates	Tarsiidae	2	1.58916	1.57772	1.6006	0.0101809
Diprotodontia	Vombatidae	3	1.29733	1.26335	1.30167	0.0162995
Artiodactyla	Giraffidae	2	1.02664	1.01159	1.0417	0.0207358
Artiodactyla	Tragulidae	3	0.893143	0.849409	0.900338	0.0312869
Rodentia	Echimyidae	2	0.566599	0.553613	0.579586	0.0324136
Hyracoidea	Procaviidae	2	0.842554	0.81869	0.866418	0.0400555
Artiodactyla	Hippopotamidae	2	1.28095	1.23738	1.32452	0.0480983
Primates	Galagidae	5	1.55147	1.36829	1.59443	0.0610726
Pilosa	Megalonychidae	2	2.09296	1.97997	2.20594	0.0763457
Artiodactyla	Tayassuidae	2	1.3406	1.26484	1.41635	0.0799193
Carnivora	Ursidae	8	1.23937	1.12011	1.42322	0.0846179
Rodentia	Octodontidae	2	1.17084	1.09735	1.24433	0.0887627
Diprotodontia	Burramyidae	2	1.2869	1.20033	1.37347	0.0951331
Rodentia	Dasyproctidae	4	1.05802	0.874171	1.09592	0.0977479
Diprotodontia	Phalangeridae	3	0.999509	0.990703	1.17725	0.0996897
Rodentia	Cuniculidae	2	0.895559	0.829409	0.961709	0.10446
Macroscelidea	Macroscelididae	5	0.869767	0.815986	1.04115	0.10911
Rodentia	Hystricidae	5	1.2609	1.01163	1.41439	0.129027
Artiodactyla	Cervidae	23	0.844022	0.681253	1.06172	0.13391
Scandentia	Tupaiidae	5	1.05856	0.961691	1.34107	0.134573
Primates	Cebidae	5	2.82338	2.32448	3.31201	0.137525
Carnivora	Otariidae	6	0.995178	0.769038	1.14866	0.142428
Artiodactyla	Camelidae	6	0.979508	0.798661	1.23687	0.150556
Primates	Cercopithecidae	53	1.66988	1.06863	2.32166	0.151166
Carnivora	Mephitidae	4	0.733511	0.59056	0.817246	0.156254
Cetacea	Balaenopteridae	6	1.22494	0.909213	1.47294	0.163285
Primates	Hylobatidae	10	2.40564	2.00836	3.26835	0.167044
Rodentia	Heteromyidae	10	1.00691	0.750964	1.23733	0.170545
Cetacea	Monodontidae	2	1.06663	0.93729	1.19598	0.171493
Primates	Aotidae	4	2.14397	1.60693	2.45723	0.171567
Rodentia	Capromyidae	3	0.903591	0.776006	1.09208	0.172109
Carnivora	Phocidae	4	1.64293	1.29877	2.00341	0.174688
Perissodactyla	Tapiridae	2	1.07782	0.943952	1.21169	0.175649
Primates	Callitrichidae	20	1.62312	1.20732	2.40123	0.179628
Artiodactyla	Bovidae	92	0.771575	0.447332	1.26115	0.184162
Proboscidea	Elephantidae	2	1.45809	1.2655	1.65068	0.186794
Lagomorpha	Ochotonidae	2	0.817507	0.709052	0.925962	0.187617
Pilosa	Myrmecophagidae	3	1.07496	0.905229	1.32236	0.190551
Chiroptera	Megadermatidae	2	1.89598	1.64044	2.15153	0.19061
Carnivora	Viverridae	11	1.31057	0.78728	1.56103	0.194116
Carnivora	Canidae	26	0.814155	0.570296	1.22093	0.200516
Rodentia	Gliridae	8	0.743635	0.510356	0.869475	0.206848
Primates	Lemuridae	9	2.1952	1.15182	2.40965	0.207834
Monotremata	Tachyglossidae	2	2.53303	2.15572	2.91033	0.210653
Artiodactyla	Suidae	7	0.789763	0.567927	1.05609	0.213518
Carnivora	Hyaenidae	4	1.14687	1.00141	1.55283	0.215732
Primates	Atelidae	10	2.1432	1.26909	2.47633	0.222463
Lagomorpha	Leporidae	10	0.674043	0.524175	1.03013	0.225687
Carnivora	Felidae	30	1.0189	0.744431	1.73488	0.227851
Rodentia	Nesomyidae	7	0.562235	0.456731	0.867208	0.229495
Erinaceomorpha	Erinaceidae	6	0.615128	0.524323	0.902698	0.235225
Carnivora	Herpestidae	14	1.09027	0.805205	1.73556	0.235601
Primates	Pitheciidae	8	1.8459	1.18338	2.41453	0.239559
Primates	Indriidae	3	1.1736	1.1506	1.72584	0.241242
Perissodactyla	Rhinocerotidae	4	0.995316	0.783605	1.39034	0.243331
Diprotodontia	Potoroidae	3	1.00924	0.761153	1.25833	0.246233
Cetacea	Delphinidae	14	1.47659	0.849729	1.98802	0.248161
Primates	Lorisidae	5	1.87028	1.1394	2.33708	0.251641
Carnivora	Procyonidae	9	1.50318	1.02177	2.3116	0.253138
Carnivora	Eupleridae	3	1.4266	1.16574	1.91593	0.253436
Dasyuromorphia	Dasyuridae	24	0.60363	0.37309	0.842093	0.256069
Rodentia	Muridae	56	0.613511	0.288935	0.96726	0.259843
Soricomorpha	Soricidae	13	0.419759	0.251803	0.58537	0.263835
Carnivora	Mustelidae	32	0.979086	0.623871	1.5672	0.270096
Diprotodontia	Petauridae	5	1.21032	0.814667	1.77692	0.276108
Perissodactyla	Equidae	7	0.989944	0.888258	1.69612	0.277781
Primates	Cheirogaleidae	5	1.97007	1.10003	2.39481	0.282873
Rodentia	Dipodidae	6	0.559047	0.374033	0.810266	0.28894
Rodentia	Sciuridae	45	1.0364	0.577637	2.05376	0.298868
Peramelemorphia	Peramelidae	7	0.45067	0.213361	0.533011	0.315626
Cetacea	Hyperoodontidae	4	1.11542	0.687711	1.43308	0.31973
Chiroptera	Pteropodidae	22	1.54706	0.817527	3.05715	0.324409
Diprotodontia	Macropodidae	26	0.799458	0.299322	1.41632	0.327259
Cetacea	Phocoenidae	3	0.792549	0.753162	1.37967	0.35985
Rodentia	Cricetidae	39	0.587418	0.246267	1.07268	0.364948
Chiroptera	Molossidae	3	1.54626	0.766321	1.67084	0.369205
Chiroptera	Emballonuridae	3	0.896178	0.502676	1.12383	0.373706
Chiroptera	Phyllostomidae	13	1.58479	0.984589	3.5013	0.387476
Rodentia	Caviidae	8	0.543118	0.294268	0.92593	0.389044
Rodentia	Chinchillidae	3	1.29994	0.584718	1.3107	0.390637
Primates	Hominidae	5	2.22819	2.00989	4.6392	0.391395
Didelphimorphia	Didelphidae	16	0.42479	0.233153	0.778968	0.404961
Chiroptera	Rhinolophidae	3	3.87166	1.93068	4.77008	0.411803
Sirenia	Trichechidae	2	1.56938	1.10767	2.03108	0.416058
Rodentia	Geomyidae	2	0.85927	0.604415	1.11413	0.419449
Cingulata	Dasypodidae	8	1.20421	0.625661	2.46312	0.430822
Diprotodontia	Pseudocheiridae	2	0.559832	0.382268	0.737395	0.448551
Soricomorpha	Talpidae	3	0.325652	0.277257	0.638223	0.4736
Chiroptera	Vespertilionidae	44	2.31697	0.56546	6.23827	0.492017
Rodentia	Bathyergidae	6	1.59794	1.03603	3.68722	0.534989
Cetacea	Balaenidae	3	1.02639	0.967691	2.58144	0.600081
Afrosoricida	Tenrecidae	5	0.653229	0.24997	1.75905	0.655317
Rodentia	Spalacidae	2	1.13464	0.365128	1.90415	0.674009
Chiroptera	Miniopteridae	1	3.04488	3.04488	3.04488	NA
Sirenia	Dugongidae	1	2.11246	2.11246	2.11246	NA
Primates	Daubentoniidae	1	2.02811	2.02811	2.02811	NA
Chiroptera	Hipposideridae	1	1.97799	1.97799	1.97799	NA
Monotremata	Ornithorhynchidae	1	1.55547	1.55547	1.55547	NA
Rodentia	Erethizontidae	1	1.53826	1.53826	1.53826	NA
Carnivora	Nandiniidae	1	1.35566	1.35566	1.35566	NA
Chiroptera	Noctilionidae	1	1.32898	1.32898	1.32898	NA
Diprotodontia	Acrobatidae	1	1.21795	1.21795	1.21795	NA
Rodentia	Calomyscidae	1	1.21432	1.21432	1.21432	NA
Rodentia	Pedetidae	1	1.17589	1.17589	1.17589	NA
Cetacea	Eschrichtiidae	1	1.14151	1.14151	1.14151	NA
Cetacea	Physeteridae	1	1.14151	1.14151	1.14151	NA
Tubulidentata	Orycteropodidae	1	1.13433	1.13433	1.13433	NA
Cetacea	Iniidae	1	1.13164	1.13164	1.13164	NA
Diprotodontia	Phascolarctidae	1	1.11891	1.11891	1.11891	NA
Carnivora	Ailuridae	1	1.0815	1.0815	1.0815	NA
Rodentia	Castoridae	1	1.05175	1.05175	1.05175	NA
Rodentia	Myocastoridae	1	0.987231	0.987231	0.987231	NA
Chiroptera	Mystacinidae	1	0.960772	0.960772	0.960772	NA
Dasyuromorphia	Myrmecobiidae	1	0.878881	0.878881	0.878881	NA
Cetacea	Lipotidae	1	0.868507	0.868507	0.868507	NA
Soricomorpha	Solenodontidae	1	0.861719	0.861719	0.861719	NA
Artiodactyla	Antilocapridae	1	0.673725	0.673725	0.673725	NA
Peramelemorphia	Thylacomyidae	1	0.656777	0.656777	0.656777	NA
Rodentia	Dinomyidae	1	0.621306	0.621306	0.621306	NA
Rodentia	Thryonomyidae	1	0.288127	0.288127	0.288127	NA
Rodentia	Abrocomidae	1	0.200644	0.200644	0.200644	NA
Rodentia	Ctenodactylidae	1	0.499502	0.499502	0.499502	NA
Cetacea	Kogiidae	1	0.479676	0.479676	0.479676	NA

## Sheet: Table S4
Table S4. Summary of model fitting for absolute mammalian lifespans.
Model	Loglik	Number of Parameters	Parameters	AIC
Brownian motion	-3537.69	2	Sigma= 6.739 Root state= 22.302	7079.35
Ornstein-Uhlenbeck	-3512.46	3	alpha=0.015 Sigma= 8.239 Root state= 20.199	7030.93
Early-Burst	-3537.68	3	alpha=0.000 Sigma= 6.740 Root state= 22.302	7081.35
Pagel's model	-3490.96	3	alpha=0.969 Sigma= 3.642 Root state= 22.289	6987.93
Trend diffusion (rate trend)	-3528.46		slope=100.000 Sigma= 0.000 Root state= 21.106	7062.93
kappa	-3502.17	3	kappa=0.608 Sigma= 12.471 Root state= 23.431	7010.34
delta	-3521.68	3	delta=3.000 Sigma= 2.437 Root state= 20.668	7049.37
Drift	-3537.39	3	drift=-1.876 Sigma= 6.735 Root state= 360.156	7080.77
White-noise	-4049.8	2	Sigma= 252.014 Root state= 20.001	8103.61

## Sheet: Table S5
Table S5. 122 mammalian species used for detecting lifespan-associated genes.
Species	Common name	Order	Family	Adult weight (g)	Observed lifespan (yrs)	Expected lifespan (yrs)	Longevity quotient (LQ)
Myotis_brandtii	Brandt's bat	Chiroptera	Vespertilionidae	7	41	6.57234	6.23827
Myotis_lucifugus	Little brown bat	Chiroptera	Vespertilionidae	10	34	6.94096	4.89845
Homo_sapiens	Human	Primates	Hominidae	62035	122.5	26.4054	4.6392
Myotis_myotis	Mouse-eared bat	Chiroptera	Vespertilionidae	28.55	37.1	8.14944	4.55246
Rhinolophus_ferrumequinum	Greater horseshoe bat	Chiroptera	Rhinolophidae	22.875	30.5	7.87775	3.87166
Heterocephalus_glaber	Naked mole-rat	Rodentia	Bathyergidae	35	31	8.40741	3.68722
Desmodus_rotundus	Vampire bat	Chiroptera	Phyllostomidae	33.2	29.2	8.33977	3.5013
Pteropus_giganteus	Indian flying fox	Chiroptera	Pteropodidae	1175	44	14.3925	3.05715
Tachyglossus_aculeatus	Short-beaked echidna	Monotremata	Tachyglossidae	3500	49.5	17.0084	2.91033
Sapajus_apella	Brown capuchin	Primates	Cebidae	2642.5	46	16.2925	2.82338
Pan_troglodytes	Chimpanzee	Primates	Hominidae	44983.5	68	25.1384	2.70503
Hylobates_moloch	Silvery gibbon	Primates	Hylobatidae	6207.5	45	18.5668	2.42369
Eptesicus_fuscus	Big brown bat	Chiroptera	Vespertilionidae	23	19	7.88432	2.40985
Nomascus_leucogenys	Northern white-cheeked gibbon, or White-cheeked gibbon	Primates	Hylobatidae	6000	44.1	18.4704	2.3876
Lemur_catta	Ring-tailed lemur	Primates	Lemuridae	2555	37.3	16.2088	2.30122
Rousettus_aegyptiacus	Egyptian rousette	Chiroptera	Pteropodidae	125	22.9	10.2152	2.24176
Pan_paniscus	Pygmy chimpanzee, or Bonobo	Primates	Hominidae	39925	55	24.6837	2.22819
Artibeus_jamaicensis	Jamaican fruit-eating bat	Chiroptera	Phyllostomidae	42.2	19.2	8.65152	2.21926
Macaca_fascicularis	Long-tailed macaque	Primates	Cercopithecidae	6362.5	39	18.637	2.09262
Macaca_mulatta	Rhesus monkey	Primates	Cercopithecidae	8235	40	19.3873	2.06321
Callithrix_jacchus	White-tufted-ear marmoset	Primates	Callitrichidae	255.2	22.8	11.3939	2.00107
Choloepus_didactylus	Southern two-toed sloth	Pilosa	Megalonychidae	6250	36.8	18.5862	1.97997
Microcebus_murinus	Gray mouse lemur	Primates	Cheirogaleidae	64.8	18.2	9.23827	1.97007
Macaca_nemestrina	Southern pig-tailed macaque, or Pigtail macaque	Primates	Cercopithecidae	7912.5	37.6	19.2691	1.95131
Phyllostomus_hastatus	Greater spear-nosed bat	Chiroptera	Phyllostomidae	81	18	9.55912	1.88302
Orcinus_orca	Killer whale	Cetacea	Delphinidae	3987500	90	49.926	1.80267
Mandrillus_leucophaeus	Drill	Primates	Cercopithecidae	18250	39	21.8974	1.78103
Echinops_telfairi	Lesser hedgehog tenrec	Afrosoricida	Tenrecidae	180	19	10.8013	1.75905
Felis_catus	Domestic cat	Carnivora	Felidae	3900	30	17.2923	1.73488
Equus_caballus	Horse	Perissodactyla	Equidae	300000	57	33.6062	1.69612
Theropithecus_gelada	Gelada baboon	Primates	Cercopithecidae	16200	36	21.5018	1.67428
Phoca_vitulina	Harbor seal	Carnivora	Phocidae	115000	47.6	29.0206	1.64021
Tursiops_truncatus	Bottlenosed dolphin	Cetacea	Delphinidae	200000	51.6	31.5847	1.6337
Lagenorhynchus_obliquidens	Pacific white-sided dolphin	Cetacea	Delphinidae	103000	46	28.5354	1.61203
Carlito_syrichta	Philippine tarsier	Primates	Tarsiidae	119.2	16	10.1412	1.57772
Ornithorhynchus_anatinus	Duck-billed platypus	Monotremata	Ornithorhynchidae	1250	22.6	14.5294	1.55547
Pteropus_alecto	Black flying fox	Chiroptera	Pteropodidae	672.1	20.3	13.2135	1.53631
Equus_asinus	African wild ass	Perissodactyla	Equidae	164998	47	30.6686	1.53251
Suricata_suricatta	Meerkat	Carnivora	Herpestidae	776	20.6	13.5073	1.5251
Pteropus_vampyrus	Large flying fox	Chiroptera	Pteropodidae	872	20.9	13.7505	1.51994
Globicephala_melas	Long-finned pilot whale	Cetacea	Delphinidae	1060000	60	40.7654	1.47184
Rhinopithecus_roxellana	Golden snub-nosed monkey	Primates	Cercopithecidae	14750	29.5	21.1956	1.3918
Trachypithecus_francoisi	Francois's leaf monkey	Primates	Cercopithecidae	7325	26.3	19.043	1.38108
Lontra_canadensis	Northern river otter	Carnivora	Mustelidae	9000	27	19.6526	1.37387
Otolemur_garnettii	Small-eared galago	Primates	Galagidae	1300	20	14.6168	1.36829
Lynx_canadensis	Canada lynx	Carnivora	Felidae	10100	26.8	20.0023	1.33984
Leopardus_geoffroyi	Geoffroy's cat	Carnivora	Felidae	4000	23	17.3594	1.32493
Chinchilla_lanigera	Long-tailed chinchilla	Rodentia	Chinchillidae	642.5	17.2	13.1227	1.3107
Vombatus_ursinus	Coarse-haired wombat	Diprotodontia	Vombatidae	25500	30	23.0473	1.30167
Halichoerus_grypus	Gray seal	Carnivora	Phocidae	268000	42.9	33.0312	1.29877
Balaenoptera_musculus	Blue whale	Cetacea	Balaenopteridae	136000000	110	85.6744	1.28393
Loxodonta_africana	African bush elephant	Proboscidea	Elephantidae	4800000	65	51.3629	1.2655
Ailuropoda_melanoleuca	Giant panda	Carnivora	Ursidae	117500	36.8	29.1163	1.2639
Mustela_erminea	Ermine	Carnivora	Mustelidae	110.3	12.5	10.0215	1.24731
Marmota_flaviventris	Yellow-bellied marmot	Rodentia	Sciuridae	3500	21.2	17.0084	1.24645
Pipistrellus_kuhlii	Kuhl's pipistrelle	Chiroptera	Vespertilionidae	6	8	6.41914	1.24627
Octodon_degus	Degu	Rodentia	Octodontidae	235	14	11.2511	1.24433
Dasypus_novemcinctus	Nine-banded armadillo	Cingulata	Dasypodidae	5500	22.3	18.2262	1.22352
Vulpes_vulpes	Red fox	Carnivora	Canidae	4131.7	21.3	17.4457	1.22093
Dipodomys_spectabilis	Banner-tailed kangaroo rat	Rodentia	Heteromyidae	145	12.7	10.4498	1.21533
Ursus_maritimus	Polar bear	Carnivora	Ursidae	475000	43.8	36.054	1.21484
Ursus_arctos	Brown bear	Carnivora	Ursidae	277500	40	33.2077	1.20454
Monodon_monoceros	Narwhal	Cetacea	Monodontidae	1250000	50	41.8068	1.19598
Zalophus_californianus	California sea lion	Carnivora	Otariidae	180000	35.7	31.0797	1.14866
Equus_quagga	Quagga	Perissodactyla	Equidae	280000	38	33.2533	1.14274
Ursus_americanus	American black bear	Carnivora	Ursidae	154250	34	30.3542	1.12011
Phascolarctos_cinereus	Koala	Diprotodontia	Phascolarctidae	9300	22.1	19.7514	1.11891
Dipodomys_ordii	Ord's kangaroo rat	Rodentia	Heteromyidae	57	9.9	9.05876	1.09287
Panthera_pardus	Leopard	Carnivora	Felidae	53750	27.3	25.8326	1.05681
Castor_canadensis	American beaver	Rodentia	Castoridae	20250	23.4	22.2486	1.05175
Phyllostomus_discolor	Pale spear-nosed bat	Chiroptera	Phyllostomidae	43.4	9	8.68872	1.03583
Puma_concolor	Cougar	Carnivora	Felidae	63000	27	26.4679	1.0201
Hyaena_hyaena	Striped hyena	Carnivora	Hyaenidae	40000	25	24.6908	1.01252
Peromyscus_leucopus	White-footed mouse	Rodentia	Cricetidae	23	7.9	7.88432	1.00199
Cervus_elaphus	Red deer	Artiodactyla	Cervidae	200000	31.5	31.5847	0.997317
Trichosurus_vulpecula	Brush-tailed possum	Diprotodontia	Phalangeridae	2395	15.9	16.0492	0.990703
Puma_yagouaroundi	Jaguarundi	Carnivora	Felidae	7000	18.6	18.9112	0.983542
Camelus_bactrianus	Bactrian camel	Artiodactyla	Camelidae	475000	35.4	36.054	0.981859
Vicugna_pacos	Alpaca	Artiodactyla	Camelidae	62000	25.8	26.4032	0.977156
Prionailurus_bengalensis	Leopard cat	Carnivora	Felidae	5000	17	17.9623	0.946426
Delphinapterus_leucas	Beluga	Cetacea	Monodontidae	1430000	40	42.6762	0.93729
Eumetopias_jubatus	Steller sea lion	Carnivora	Otariidae	415000	32.8	35.3168	0.928737
Sus_scrofa	Wild boar	Artiodactyla	Suidae	130000	27	29.5701	0.913084
Bubalus_bubalis	Water buffalo	Artiodactyla	Bovidae	725000	34.9	38.4637	0.907348
Panthera_leo	Lion	Carnivora	Felidae	175000	28	30.946	0.904802
Vulpes_lagopus	Arctic fox	Carnivora	Canidae	5200	16.3	18.0704	0.902026
Panthera_tigris	Tiger	Carnivora	Felidae	119700	26.3	29.199	0.900715
Cavia_porcellus	Guinea pig	Rodentia	Caviidae	728	12	13.376	0.89713
Meles_meles	European badger, or Old World badger	Carnivora	Mustelidae	13000	18.6	20.7899	0.894664
Oryx_dammah	Scimitar-horned oryx	Artiodactyla	Bovidae	177500	27.5	31.0132	0.886718
Erinaceus_europaeus	Western European hedgehog	Erinaceomorpha	Erinaceidae	750	11.7	13.4371	0.870726
Lipotes_vexillifer	Yangzte river dolphin, or Baiji	Cetacea	Lipotidae	83500	24	27.6336	0.868507
Oryctolagus_cuniculus	European rabbit	Lagomorpha	Leporidae	1800	13	15.363	0.846188
Ovis_aries	Domestic sheep, or Mouflon	Artiodactyla	Bovidae	80000	22.8	27.4532	0.830505
Jaculus_jaculus	Lesser Egyptian jerboa	Rodentia	Dipodidae	55	7.3	9.00939	0.810266
Marmota_monax	Woodchuck	Rodentia	Sciuridae	4000	14	17.3594	0.806479
Camelus_dromedarius	Dromedary	Artiodactyla	Camelidae	434000	28.4	35.5595	0.798661
Apodemus_sylvaticus	Long-tailed field mouse	Rodentia	Muridae	23.4	6.3	7.90515	0.796949
Acinonyx_jubatus	Cheetah	Carnivora	Felidae	53500	20.5	25.8142	0.794138
Capra_hircus	Domestic goat	Artiodactyla	Bovidae	61000	20.8	26.3375	0.789747
Gracilinanus_agilis	Agile gracile opossum, or Paraguayan slender mouse opossum	Didelphimorphia	Didelphidae	22	6.1	7.83088	0.778968
Molossus_molossus	Pallas's mastiff bat	Chiroptera	Molossidae	14	5.6	7.30764	0.766321
Ictidomys_tridecemlineatus	Thirteen-lined ground squirrel	Rodentia	Sciuridae	172.7	7.9	10.7331	0.73604
Ochotona_princeps	American pika	Lagomorpha	Ochotonidae	100	7	9.87233	0.709052
Budorcas_taxicolor	Takin	Artiodactyla	Bovidae	180000	21.9	31.0797	0.70464
Meriones_unguiculatus	Mongolian jird	Rodentia	Muridae	53.2	6.3	8.96364	0.70284
Sarcophilus_harrisii	Tasmanian devil	Dasyuromorphia	Dasyuridae	6500	13	18.698	0.695261
Arvicanthis_niloticus	Nile kusu	Rodentia	Muridae	110	6.7	10.0174	0.668839
Myodes_glareolus	Bank vole	Rodentia	Cricetidae	20.8	4.9	7.76396	0.631121
Microtus_ochrogaster	Prairie vole	Rodentia	Cricetidae	40	5.3	8.58094	0.617648
Onychomys_torridus	Southern grasshopper mouse	Rodentia	Cricetidae	22	4.6	7.83088	0.587418
Suncus_etruscus	White-toothed pygmy shrew	Soricomorpha	Soricidae	2.1	3.2	5.46663	0.58537
Bos_taurus	Domestic cattle	Artiodactyla	Bovidae	750000	20	38.6638	0.51728
Mus_musculus	House mouse	Rodentia	Muridae	20.5	4	7.74673	0.516347
Monodelphis_domestica	Gray short-tailed opossum	Didelphimorphia	Didelphidae	105	5.1	9.94631	0.512753
Sorex_araneus	Eurasian shrew	Soricomorpha	Soricidae	9	3.2	6.82997	0.468523
Antechinus_flavipes	Yellow-footed antechinus	Dasyuromorphia	Dasyuridae	45	3.9	8.73698	0.446379
Mesocricetus_auratus	Golden hamster	Rodentia	Cricetidae	105	3.9	9.94631	0.392105
Rattus_rattus	Rat	Rodentia	Muridae	200	4.2	10.9768	0.382624
Rattus_norvegicus	Norway rat	Rodentia	Muridae	300	3.8	11.6794	0.32536
Condylura_cristata	Star-nosed mole	Soricomorpha	Talpidae	55.3	2.5	9.01689	0.277257
Arvicola_amphibius	European water vole	Rodentia	Cricetidae	120	2.5	10.1516	0.246267

## Sheet: Table S6
Table S6. Negatively correlated genes between relative evolutionary rate and lifespan.
Symbol	Rho	P value	adjusted P value
ABHD14A	-0.338277	4.08391e-05	0.00199601
CCND1	-0.364145	6.81114e-05	0.00199601
ZBTB7C	-0.285922	0.000310383	0.00199601
CCDC168	-0.275932	0.00034848	0.00199601
C18orf63	-0.226894	0.000875995	0.00199601
STPG2	-0.237317	0.00114364	0.00199601
PGD	-0.249518	0.00114656	0.00199601
PPP1R3F	-0.222525	0.00126988	0.00199601
CDCA3	-0.233988	0.00134766	0.00399202
ITGA5	-0.224263	0.00153437	0.00598802
TLR3	-0.210358	0.00154421	0.00399202
IST1	-0.277195	0.00160492	0.00598802
THYN1	-0.239342	0.0016698	0.00199601
EFCAB6	-0.207752	0.00168822	0.00399202
CDC42EP2	-0.260183	0.00169953	0.00399202
RTKN2	-0.212568	0.00172098	0.00199601
BMERB1	-0.325428	0.00210029	0.00399202
SEMA3G	-0.208836	0.00218556	0.00399202
PLK1	-0.245578	0.00221542	0.00399202
PRKAG2	-0.242107	0.00283652	0.00798403
RPRD2	-0.211663	0.00312704	0.00199601
LEPR	-0.195697	0.00313401	0.00998004
KCNE4	-0.254293	0.0032574	0.00399202
SMOC2	-0.238233	0.0033277	0.0299401
ADGRL4	-0.197345	0.00366785	0.00598802
DDX55	-0.204034	0.00366947	0.00798403
RNF168	-0.193647	0.00377401	0.00199601
FANCB	-0.202341	0.0037901	0.00798403
KCNQ2	-0.242809	0.00397608	0.00798403
ASPHD2	-0.255995	0.00410791	0.0159681
GJC3	-0.229334	0.00448231	0.00798403
NLRP12	-0.207202	0.00465586	0.0139721
CTIF	-0.207026	0.00492445	0.00598802
XRCC2	-0.211929	0.00512369	0.00798403
YES1	-0.251019	0.00528951	0.00998004
CCDC68	-0.19219	0.00530628	0.00399202
POLN	-0.197321	0.00532939	0.00199601
NFE2L3	-0.186812	0.00533654	0.00199601
LRRC75B	-0.242957	0.00534888	0.0139721
ATMIN	-0.194034	0.00553893	0.00199601
UST	-0.253492	0.00561072	0.00399202
TLR2	-0.188493	0.00567303	0.00199601
CEP43	-0.209355	0.0057031	0.011976
ZNF691	-0.220341	0.00586984	0.00399202
RTTN	-0.179396	0.00592511	0.00798403
ANP32A	-0.31876	0.00598556	0.0259481
ZNF484	-0.230554	0.00613421	0.00598802
TCF19	-0.204405	0.00620302	0.00798403
TDRD3	-0.194435	0.0064549	0.00199601
KCNJ15	-0.227047	0.00658283	0.0259481
TNRC6C	-0.186671	0.00680348	0.00798403
SSTR1	-0.310288	0.0071342	0.00798403
MPHOSPH9	-0.179463	0.00721529	0.00199601
USP20	-0.186566	0.00725179	0.011976
AASDH	-0.179571	0.00744701	0.00399202
SCUBE1	-0.184496	0.00763633	0.00798403
IL18BP	-0.197395	0.00773246	0.00399202
MCAM	-0.186408	0.00790185	0.00399202
BRMS1	-0.243892	0.0083319	0.00399202
PDGFB	-0.217536	0.00835041	0.00798403
NLRC5	-0.170246	0.00863313	0.00399202
GEN1	-0.174268	0.00865439	0.00598802
CYTH1	-0.269152	0.0087106	0.0239521
ZHX2	-0.182957	0.00898208	0.00598802
SH2D2A	-0.181187	0.00898294	0.00598802
CEP350	-0.17136	0.00906336	0.00798403
CAGE1	-0.176508	0.00933564	0.0159681
OLFML2B	-0.17614	0.0096557	0.00598802
TBC1D31	-0.172192	0.0098222	0.00199601
CCDC89	-0.1807	0.00988146	0.00598802
IFNGR2	-0.183168	0.00998464	0.00399202
CPEB1	-0.251591	0.00998619	0.00399202
RAB13	-0.242504	0.00998923	0.0159681
LYPD1	-0.235844	0.0101399	0.0139721
ASAP2	-0.185073	0.0101716	0.00598802
F8	-0.174511	0.0101801	0.00399202
CLDN2	-0.23359	0.0102379	0.011976
DUS1L	-0.202386	0.0102718	0.0179641
MRPL50	-0.191901	0.0102839	0.00798403
CEP135	-0.176148	0.0103598	0.00399202
PIK3AP1	-0.177006	0.010538	0.00399202
LAPTM5	-0.18899	0.0108347	0.00598802
ELP5	-0.179471	0.0111988	0.00399202
CALHM5	-0.1919	0.0114289	0.00598802
ORC2	-0.188633	0.0114451	0.00199601
GSC2	-0.206501	0.011513	0.011976
IFT43	-0.197222	0.0116218	0.0159681
FAM227B	-0.178476	0.0116644	0.00199601
MSR1	-0.172901	0.0116816	0.00399202
SELENOH	-0.21544	0.0117722	0.00798403
NARS2	-0.182775	0.0118254	0.00399202
SPATA7	-0.172152	0.0118525	0.00598802
EEF1AKMT2	-0.199144	0.0121242	0.00399202
KNTC1	-0.164114	0.0123074	0.0139721
CHST8	-0.180132	0.0124136	0.00598802
HINFP	-0.192775	0.0125619	0.00199601
KCNK13	-0.199541	0.0128014	0.0179641
AKT1	-0.228524	0.0128098	0.0139721
NCMAP	-0.212909	0.0128244	0.0159681
SYNPO2	-0.178049	0.0129994	0.0219561
PTN	-0.258057	0.013007	0.0139721
MORF4L2	-0.28729	0.0130703	0.0339321
UBE2T	-0.207725	0.0131171	0.00598802
SLC13A4	-0.181299	0.0132683	0.00598802
RORC	-0.179985	0.0134515	0.00399202
MCEE	-0.190288	0.0134881	0.00598802
MSANTD4	-0.23795	0.0135862	0.011976
MMRN1	-0.168481	0.0135912	0.011976
THUMPD2	-0.167597	0.0136504	0.00399202
FKRP	-0.19143	0.0137744	0.00399202
IL17RB	-0.182618	0.0138711	0.00199601
NEPRO	-0.167835	0.01396	0.00399202
SREK1	-0.20569	0.0140596	0.0359281
GLRX3	-0.214603	0.0142122	0.00598802
CPLANE1	-0.178082	0.0144842	0.00399202
MAN2A2	-0.173408	0.0145594	0.00199601
HOATZ	-0.190303	0.0146557	0.011976
PIGA	-0.190633	0.0147891	0.00798403
RGS18	-0.195331	0.0148642	0.0199601
GAB1	-0.179319	0.014867	0.0179641
DNAAF1	-0.161944	0.0150278	0.00199601
NEDD1	-0.173732	0.0151434	0.0159681
CHRM3	-0.20581	0.0154473	0.0199601
ZSWIM9	-0.167185	0.0155406	0.0279441
PTPN18	-0.181276	0.0157493	0.00199601
ROBO3	-0.159705	0.0157891	0.00399202
MBD2	-0.268806	0.0159092	0.0259481
BCAR3	-0.165722	0.0159687	0.00598802
JCHAIN	-0.184779	0.0161704	0.0159681
EVC	-0.161509	0.0164993	0.00798403
MYOC	-0.166407	0.0165566	0.0359281
CASZ1	-0.165214	0.0165582	0.0179641
RAB20	-0.180804	0.0166457	0.011976
GIP	-0.193016	0.0168292	0.011976
RELT	-0.166621	0.0169506	0.011976
FOXO1	-0.192716	0.0170037	0.011976
NOTUM	-0.20193	0.0171332	0.00998004
IRF2	-0.210311	0.0171832	0.0179641
ANKRD45	-0.187512	0.0172241	0.00399202
VWA7	-0.158518	0.0173316	0.0139721
ST7L	-0.187858	0.0173682	0.00399202
GAB3	-0.169695	0.0174162	0.00598802
XIRP2	-0.163934	0.017428	0.00798403
NPL	-0.186885	0.0176073	0.00399202
PAXX	-0.179256	0.0176158	0.00598802
IL12A	-0.174181	0.0180441	0.0159681
TMEM81	-0.173172	0.0180925	0.011976
TSHZ1	-0.168899	0.0182568	0.00598802
SEPTIN9	-0.179617	0.0183891	0.0239521
RELA	-0.181708	0.0184093	0.0139721
NTRK3	-0.229776	0.0189541	0.0139721
FLYWCH1	-0.169645	0.0189665	0.00598802
NAA10	-0.253688	0.0191436	0.0239521
TNS4	-0.156407	0.0191693	0.0339321
UTP20	-0.155277	0.019243	0.0139721
OSBPL2	-0.183756	0.0192483	0.0219561
HMX3	-0.225779	0.0193707	0.0339321
TARS3	-0.162313	0.0194572	0.0239521
COMTD1	-0.184968	0.0195889	0.00998004
ASTE1	-0.167048	0.0195894	0.0259481
RAG1	-0.156566	0.0195943	0.0219561
SEPTIN10	-0.176806	0.0196039	0.0179641
RCOR1	-0.199206	0.01961	0.0179641
L1CAM	-0.166523	0.0196626	0.00998004
PTGR3	-0.173051	0.0201734	0.0439122
TMEM131L	-0.158311	0.0202101	0.00598802
VSIG4	-0.167056	0.0202282	0.011976
OSBPL5	-0.162815	0.0202903	0.00598802
NLRC3	-0.155183	0.0207142	0.00399202
ZNF22	-0.212345	0.0209715	0.00798403
CCDC103	-0.167383	0.0209823	0.011976
MRPS18C	-0.185259	0.0210104	0.011976
GINS1	-0.22821	0.0210583	0.00798403
CFAP65	-0.154628	0.0211788	0.0139721
TRIM37	-0.166997	0.0212844	0.0139721
RIOK1	-0.162283	0.0213528	0.0159681
PNCK	-0.206368	0.0214732	0.0279441
CD180	-0.151769	0.0215936	0.0219561
ART1	-0.16838	0.0215995	0.00798403
PIRT	-0.208648	0.021639	0.011976
GPC2	-0.170915	0.0217907	0.0179641
SIX3	-0.25765	0.0218829	0.00598802
CHML	-0.166006	0.022077	0.0179641
FBXO15	-0.163393	0.0221219	0.0179641
CPSF2	-0.260206	0.0222851	0.0139721
SALL4	-0.153205	0.0224116	0.0259481
DCLRE1A	-0.1488	0.0225118	0.00798403
C1orf162	-0.185815	0.0228112	0.0159681
ZNF366	-0.157393	0.0228484	0.00998004
KLHDC9	-0.170176	0.0231456	0.0139721
FER	-0.182275	0.0232086	0.00598802
KIAA0232	-0.164607	0.0232392	0.00399202
OCSTAMP	-0.156555	0.023258	0.00598802
BBS12	-0.15881	0.0232841	0.0179641
LMAN1L	-0.159579	0.0232971	0.0179641
OSM	-0.171312	0.0234034	0.00798403
MAPRE3	-0.305296	0.0234185	0.0319361
KCNH2	-0.181994	0.0234255	0.0179641
SHTN1	-0.169171	0.023584	0.0299401
THEMIS	-0.15973	0.0238652	0.0319361
INVS	-0.156227	0.0238902	0.0239521
FLRT2	-0.174235	0.0238966	0.0219561
UROS	-0.174195	0.023929	0.0139721
JAML	-0.157689	0.0239389	0.0239521
HLA-DMA	-0.163964	0.0241673	0.0199601
NCAPH2	-0.156605	0.0242317	0.00998004
DCP1B	-0.169301	0.0242761	0.011976
CDC25B	-0.159959	0.02438	0.0199601
ZP2	-0.152014	0.0244607	0.0179641
LPCAT2	-0.15855	0.0245724	0.0479042
PDYN	-0.159884	0.0248161	0.00399202
FBLN1	-0.16409	0.024827	0.0419162
RBMS2	-0.181326	0.0248899	0.0259481
KCNT2	-0.191522	0.0249636	0.00998004
DNER	-0.16106	0.0252464	0.011976
ZNF592	-0.152483	0.0257056	0.0259481
IRAK2	-0.152025	0.0258075	0.00399202
ZNF106	-0.147076	0.0260409	0.00399202
RRP8	-0.153178	0.0260835	0.0239521
VSX1	-0.168488	0.0262559	0.0159681
PHF21B	-0.16369	0.0264006	0.00798403
C3AR1	-0.149555	0.0265475	0.00998004
ERCC6L2	-0.147528	0.0265764	0.0159681
VMO1	-0.161851	0.0268942	0.00798403
RGL1	-0.175387	0.027017	0.0279441
KNOP1	-0.157944	0.0270385	0.00598802
LEXM	-0.151739	0.0271681	0.00798403
ZNF217	-0.157697	0.0272813	0.011976
WDR93	-0.148697	0.0274375	0.00598802
RAD51D	-0.163365	0.0275557	0.0219561
PIP5K1A	-0.175875	0.0275739	0.0239521
EN2	-0.183479	0.0277159	0.0399202
AURKA	-0.16438	0.0278903	0.0259481
TMEM209	-0.178368	0.0279077	0.0199601
FAM135B	-0.148162	0.0280053	0.011976
BCO1	-0.150484	0.0281032	0.0239521
SAMM50	-0.184312	0.028109	0.0239521
SLC18A1	-0.150449	0.0281408	0.0199601
NEK3	-0.151872	0.0281514	0.0219561
LRRC8A	-0.205622	0.0281808	0.0479042
CEP89	-0.146019	0.0281812	0.0199601
MTMR12	-0.16085	0.0282918	0.0159681
CD84	-0.16022	0.0284911	0.0179641
METTL6	-0.168247	0.0287727	0.0359281
NHLRC1	-0.167414	0.0290999	0.0179641
SLC36A4	-0.164407	0.0292261	0.0239521
ZBTB49	-0.149249	0.0294354	0.011976
RAD50	-0.15835	0.0295354	0.0159681
PPRC1	-0.145646	0.0296796	0.00399202
SHE	-0.167788	0.029707	0.011976
SERPINC1	-0.158117	0.0297795	0.0299401
GPRIN1	-0.156959	0.0301253	0.011976
MTBP	-0.143953	0.0301435	0.011976
DNAJB2	-0.175106	0.0303929	0.00798403
PTPDC1	-0.14768	0.0304128	0.0299401
TMEM150B	-0.163656	0.0304595	0.0139721
CLYBL	-0.167959	0.0305378	0.0359281
OSMR	-0.143254	0.0305907	0.00598802
NIM1K	-0.164847	0.0306963	0.0319361
CHRM4	-0.18399	0.030756	0.0219561
TERB1	-0.149454	0.0307866	0.0499002
CXCL10	-0.183223	0.0308522	0.0239521
INSRR	-0.148934	0.0309728	0.0219561
C9orf152	-0.155714	0.031028	0.0179641
UVRAG	-0.153896	0.0312708	0.0199601
SETD4	-0.152634	0.0313795	0.0179641
CSK	-0.229594	0.0314118	0.0499002
RTL4	-0.170163	0.0314569	0.0139721
MAP3K4	-0.146432	0.0314581	0.0359281
CATSPERE	-0.145726	0.0314966	0.00998004
HDAC7	-0.157233	0.0316268	0.0179641
SLC25A19	-0.161489	0.0317647	0.0219561
DBH	-0.147612	0.0320969	0.0159681
TSPAN15	-0.173858	0.0321845	0.011976
IL6ST	-0.161448	0.0323018	0.0199601
TMEM119	-0.152963	0.0323225	0.0299401
XPR1	-0.179736	0.0323279	0.0219561
CDPF1	-0.166624	0.0324337	0.0359281
PIK3R5	-0.146919	0.0325048	0.00998004
SCLT1	-0.150335	0.0327162	0.0239521
PGS1	-0.162921	0.0327282	0.0239521
SEC31A	-0.151278	0.0329337	0.0259481
FOXL2	-0.217904	0.0329459	0.0259481
PRPF4B	-0.174182	0.0330259	0.0439122
STARD3	-0.161162	0.0331188	0.0299401
RPUSD3	-0.148116	0.033182	0.00798403
ABCD4	-0.144846	0.0333641	0.0179641
ZDHHC8	-0.162241	0.0334726	0.00798403
CHMP4B	-0.249032	0.03362	0.0299401
C12orf71	-0.1616	0.0336625	0.0459082
DAPP1	-0.197301	0.0337628	0.0479042
GALR1	-0.163317	0.0338683	0.011976
LTO1	-0.184817	0.0338792	0.0479042
SLBP	-0.176929	0.0338872	0.00998004
TMEM94	-0.149906	0.034117	0.0219561
NEK5	-0.147276	0.0342039	0.0199601
SCN3B	-0.215605	0.0348845	0.00998004
CENPQ	-0.148221	0.0352757	0.0179641
IREB2	-0.165536	0.035277	0.0159681
DPYSL4	-0.20663	0.0353326	0.0419162
RBPMS2	-0.209398	0.0355898	0.0179641
THSD7B	-0.144574	0.0358504	0.011976
RLBP1	-0.170375	0.0358559	0.0459082
XCR1	-0.153105	0.0359358	0.0139721
FGD4	-0.150687	0.0359715	0.0179641
EFCAB11	-0.176064	0.0360914	0.0239521
RECQL5	-0.140344	0.0362256	0.0259481
SEC31B	-0.138738	0.0363034	0.0339321
DRC1	-0.141875	0.0363206	0.0179641
TP53I13	-0.148045	0.0364303	0.0219561
STN1	-0.153889	0.0364924	0.0219561
NINJ2	-0.175052	0.0365174	0.0299401
DPP7	-0.151005	0.0365522	0.011976
PPP1R12C	-0.153007	0.0365613	0.0199601
PARP2	-0.147516	0.0366356	0.0319361
RGS22	-0.141544	0.0367632	0.00998004
TFPI	-0.156621	0.0368189	0.0259481
PCDH12	-0.140338	0.0370906	0.011976
POMGNT2	-0.158877	0.0373704	0.0379242
RHOJ	-0.201529	0.0373833	0.0339321
EMC8	-0.23599	0.0375222	0.0439122
MCM10	-0.140875	0.0376717	0.0199601
PPM1E	-0.15128	0.0377157	0.0199601
RHPN1	-0.142756	0.0378094	0.011976
DMXL1	-0.148857	0.0378116	0.0179641
AFAP1L2	-0.142369	0.0378778	0.00998004
PDZD3	-0.144237	0.0381257	0.0379242
GAL	-0.163934	0.0383224	0.0259481
MZB1	-0.154539	0.0383238	0.011976
FAM193A	-0.144133	0.0387415	0.011976
CDH19	-0.14155	0.0390074	0.0239521
MRPL49	-0.173904	0.039174	0.0339321
TCEAL8	-0.194921	0.0394455	0.0399202
TLL1	-0.158094	0.0394894	0.0239521
FBF1	-0.135804	0.0396001	0.0159681
WFS1	-0.139885	0.0399703	0.0279441
GCH1	-0.183129	0.0401186	0.0279441
INKA2	-0.156604	0.0402144	0.0199601
NRDE2	-0.137231	0.0406112	0.0339321
AMHR2	-0.145772	0.0409614	0.0139721
NADK	-0.159746	0.0410282	0.0139721
TRPC6	-0.155082	0.0416153	0.0419162
DNAI7	-0.137341	0.0418365	0.0179641
TSNAXIP1	-0.138846	0.0419648	0.0159681
SYT5	-0.175881	0.0420756	0.0419162
NFATC2	-0.149636	0.0426254	0.0339321
SAMD1	-0.182236	0.0427915	0.0179641
SPACA6	-0.156302	0.0430488	0.0179641
TTC23	-0.139338	0.0431914	0.0179641
TXNDC16	-0.13895	0.0432798	0.0219561
SRP72	-0.172207	0.0434153	0.0319361
MYPOP	-0.163569	0.0440571	0.0399202
SPDL1	-0.14656	0.0441804	0.0279441
CENPI	-0.143805	0.0443408	0.0179641
EEA1	-0.139583	0.0443452	0.0239521
ELF3	-0.153796	0.0446053	0.011976
METTL15	-0.145871	0.0446247	0.0199601
SSH2	-0.13313	0.0446304	0.0339321
PATE1	-0.175699	0.0447137	0.0319361
TM6SF2	-0.14897	0.0447404	0.0399202
RD3L	-0.165615	0.0449956	0.0439122
TBC1D2B	-0.148775	0.0450251	0.0279441
KIAA0895	-0.156243	0.0450655	0.0499002
TLCD3A	-0.156857	0.0455432	0.011976
FCSK	-0.1328	0.045647	0.0239521
CHPF2	-0.157753	0.0456521	0.0219561
STAU2	-0.180233	0.0460608	0.0459082
IZUMO3	-0.144707	0.0463732	0.0199601
TCHHL1	-0.146963	0.0465091	0.0299401
CREB3L2	-0.153356	0.046523	0.0399202
ST8SIA1	-0.182513	0.0469575	0.0379242
RAB17	-0.14681	0.0473503	0.0259481
GUCY1A2	-0.158435	0.0474955	0.0379242
NOTCH2	-0.139624	0.0474973	0.0439122
SIGIRR	-0.146116	0.0477997	0.0299401
CARD9	-0.141888	0.0478562	0.0379242
CENPM	-0.152302	0.0480667	0.0239521
FERD3L	-0.163853	0.0481312	0.0199601
FGFR3	-0.14875	0.0481577	0.0139721
GPR31	-0.143542	0.0481801	0.0219561
PRICKLE1	-0.1559	0.0482881	0.0419162
FANCI	-0.134602	0.0487099	0.00998004
PDZRN4	-0.144706	0.0487695	0.0499002
HSBP1L1	-0.186589	0.0488545	0.0379242
C2orf49	-0.158972	0.048924	0.0439122
CECR2	-0.146968	0.0489823	0.0319361
LGALS2	-0.154369	0.049127	0.0219561
CCDC137	-0.142135	0.049227	0.0339321
PPIA	-0.235923	0.0492771	0.0479042
ITGB3BP	-0.148434	0.0492898	0.0419162
PIAS3	-0.165207	0.049439	0.0319361
SPATA9	-0.146191	0.0495605	0.0499002
ENTPD2	-0.134715	0.0495887	0.0359281
TXNDC17	-0.173242	0.049603	0.0399202
EMB	-0.136604	0.049681	0.0379242
SPAG8	-0.133073	0.049734	0.0199601
* The adjsted P values are from the permutation tests built in RERconverge.

## Sheet: Table S7
Table S7. Positively correlated genes between relative evolutionary rate and lifespan.
Symbol	Rho	P value	adjsted P value*
NEB	0.313843	1.12925e-06	0.00199601
TNNC2	0.53903	1.5187e-05	0.00199601
KCNS1	0.293261	0.000103972	0.00199601
ATP2A1	0.266653	0.000390717	0.00199601
PDE6C	0.246404	0.000498761	0.00399202
CXorf65	0.260982	0.000709817	0.00399202
PYGM	0.256547	0.000848646	0.00399202
NUDT16L1	0.416003	0.000947135	0.00199601
ELN	0.232653	0.00100216	0.00199601
ATP2A2	0.284725	0.00102622	0.00199601
CEACAM16	0.241935	0.00110316	0.00598802
RYR1	0.218461	0.00120051	0.00399202
PFN3	0.2923	0.00138431	0.00598802
TRIM8	0.334613	0.00163852	0.00998004
CKM	0.297559	0.00167633	0.00199601
AMPD3	0.232365	0.00180156	0.00399202
SDCBP2	0.219004	0.00204263	0.00199601
PNKD	0.291588	0.00242397	0.00199601
SYNGAP1	0.302816	0.00243944	0.00598802
TOP1	0.270874	0.00244292	0.00598802
FITM1	0.276968	0.00273049	0.00399202
CS	0.25319	0.00283437	0.00598802
ASB8	0.356909	0.00302919	0.011976
CA3	0.246076	0.00338193	0.00598802
SLC5A1	0.214974	0.00347301	0.00998004
MGP	0.239804	0.00355326	0.00998004
SLC12A3	0.199304	0.0035678	0.00399202
ABHD18	0.237961	0.00370433	0.011976
ASS1	0.23776	0.00373421	0.00399202
DSC1	0.201484	0.00385514	0.00199601
MYBPC2	0.199408	0.00388161	0.00199601
NDUFV1	0.241026	0.00425981	0.00998004
C1orf53	0.226729	0.00429707	0.00399202
ZBTB20	0.258716	0.00449708	0.0179641
KATNBL1	0.243646	0.0045559	0.00199601
FUS	0.240124	0.004557	0.00798403
CPNE4	0.365707	0.00475733	0.00598802
HS6ST3	0.238558	0.00483643	0.0179641
PDLIM5	0.20133	0.00510661	0.0159681
SLC25A34	0.21444	0.00511538	0.00199601
ACADM	0.205049	0.0052352	0.00399202
VAMP3	0.267588	0.00532898	0.00998004
FAM53C	0.25443	0.00563589	0.00598802
AQP3	0.256581	0.00564073	0.011976
HSPB7	0.280286	0.00567606	0.0159681
PODN	0.201639	0.0057826	0.0179641
KCNJ6	0.333252	0.00585665	0.00798403
FOXQ1	0.212305	0.00603141	0.00199601
LOX	0.211492	0.00639273	0.011976
CLASRP	0.228537	0.00641568	0.00998004
CNDP2	0.204708	0.00642386	0.0159681
PVALB	0.246037	0.00652292	0.00798403
ACTBL2	0.258636	0.00661819	0.00598802
KLHL18	0.242459	0.00666432	0.0199601
ACACA	0.210779	0.0067456	0.00998004
CAP1	0.222361	0.00679044	0.00598802
LRRC57	0.249962	0.00705636	0.011976
SLC1A1	0.196708	0.00712384	0.0179641
AKAP8L	0.202154	0.00713245	0.0179641
GOT2	0.21007	0.0078674	0.00399202
GNL1	0.218307	0.00789914	0.0159681
DYRK1B	0.242672	0.00810342	0.011976
S100A8	0.218984	0.00813796	0.00399202
L3MBTL4	0.207304	0.00832428	0.0259481
TGM1	0.184465	0.0085874	0.00399202
MYOM1	0.175212	0.00858814	0.00598802
COX4I1	0.209964	0.00873723	0.00998004
HSPA12A	0.214107	0.00874202	0.0279441
LPGAT1	0.212518	0.00879905	0.0279441
NIPSNAP2	0.214443	0.00910191	0.0139721
CDH24	0.190933	0.00962404	0.00199601
PLEKHH1	0.174541	0.00965103	0.0239521
CHAC2	0.239331	0.00966822	0.00998004
IFFO2	0.249034	0.00969122	0.0299401
TOP2B	0.195468	0.00995885	0.00598802
SCAMP2	0.20415	0.0100849	0.0199601
MYO7A	0.179532	0.0107668	0.0279441
KLK7	0.217429	0.0109991	0.0159681
PSMB1	0.238746	0.0112424	0.011976
P3R3URF	0.247208	0.0114075	0.0239521
ALDH2	0.199575	0.0116651	0.0219561
RARA	0.264609	0.0117252	0.0179641
COL1A2	0.177406	0.0119663	0.00399202
UQCR10	0.242608	0.0122195	0.0279441
FAM222B	0.210334	0.0122999	0.0299401
TBCK	0.182677	0.0123349	0.0239521
CLCN2	0.183652	0.0123381	0.0279441
PLG	0.174391	0.0123906	0.00199601
ZG16	0.204949	0.012463	0.0259481
SMG1	0.182558	0.0128765	0.011976
DEDD2	0.20604	0.0129075	0.0299401
TOMM70	0.218142	0.0133742	0.0399202
ACTN3	0.190457	0.0134041	0.0299401
BICDL1	0.202382	0.013633	0.00798403
RFX3	0.274597	0.0137014	0.0359281
LYPD6	0.246872	0.0137623	0.0239521
GPRC5A	0.174354	0.0137793	0.00399202
OMP	0.199241	0.0141822	0.0219561
KRT10	0.18724	0.0141965	0.00998004
TRIM45	0.174069	0.0149446	0.00998004
CBR3	0.239338	0.0154044	0.0419162
STAM	0.192818	0.0155444	0.0219561
SECISBP2L	0.176529	0.0162306	0.0339321
SLC45A3	0.174031	0.0166222	0.0179641
NAMPT	0.242504	0.0166991	0.0139721
SATB2	0.286505	0.0170012	0.0299401
GKN2	0.175293	0.0170055	0.0179641
GPAM	0.169867	0.0170147	0.00598802
RDH8	0.177599	0.0173877	0.0259481
TMC2	0.161185	0.0177546	0.0139721
MYLK2	0.167013	0.0178014	0.011976
CETN2	0.260271	0.0182	0.0139721
VSIG8	0.197229	0.0182227	0.0219561
RWDD2A	0.20532	0.018643	0.0419162
SIAH1	0.310349	0.0187981	0.011976
CTSE	0.180048	0.018801	0.0339321
TBC1D17	0.175028	0.0191073	0.0299401
VDAC1	0.309512	0.0191374	0.0479042
AK5	0.171572	0.0192037	0.0339321
GCN1	0.158859	0.0192058	0.0139721
TMEM52B	0.182936	0.0194207	0.0159681
NPNT	0.177426	0.019527	0.00399202
BCKDHA	0.179921	0.0196111	0.0139721
CHP2	0.199125	0.0196609	0.00998004
TMOD1	0.229466	0.0197215	0.0299401
MAIP1	0.174979	0.0198354	0.011976
CILP	0.158043	0.0198416	0.0339321
GRIN3A	0.161737	0.0198991	0.00798403
LRRC2	0.175263	0.019987	0.0219561
KLC2	0.189177	0.0199986	0.0219561
GPN2	0.210118	0.0207118	0.0339321
TYMS	0.184987	0.0207837	0.0259481
VPS51	0.17926	0.0208385	0.0279441
MDH2	0.198591	0.0209431	0.0259481
ACTN2	0.224861	0.021101	0.00798403
MARK1	0.190717	0.0211195	0.0299401
GRIN2C	0.156762	0.0214808	0.00998004
CPLX3	0.239138	0.021688	0.0199601
OSBPL3	0.163876	0.0217256	0.0459082
COG4	0.177725	0.0219757	0.011976
GTSF1	0.249465	0.0221122	0.0259481
PCBP4	0.250906	0.0221417	0.0239521
GRIA2	0.252122	0.0223095	0.0419162
HOOK3	0.213907	0.0229074	0.0219561
DBNDD2	0.192953	0.023365	0.0159681
C17orf75	0.175939	0.0233654	0.0139721
KIF5B	0.203322	0.0235198	0.0379242
GCK	0.207492	0.0235566	0.0279441
TMEM131	0.155785	0.0239539	0.0439122
CAPN7	0.174038	0.0240582	0.0219561
ALOX5	0.181613	0.0241853	0.0199601
TNNT3	0.219718	0.0250214	0.00798403
MRPS11	0.170491	0.0253478	0.0159681
FNDC7	0.150053	0.0253652	0.00998004
COL9A1	0.156089	0.0254232	0.0359281
NIP7	0.255821	0.025715	0.0159681
DHDH	0.162103	0.0258452	0.0199601
KRT80	0.156757	0.0258872	0.00798403
COMP	0.166321	0.0260706	0.0139721
MRPS28	0.18161	0.0261361	0.0299401
LRRC20	0.187129	0.0262889	0.0339321
ENO3	0.223646	0.0268498	0.0219561
HTRA4	0.159188	0.0270173	0.0299401
SLCO4C1	0.157797	0.0271825	0.0279441
REC8	0.148615	0.027524	0.00199601
XKR7	0.166127	0.0275559	0.0259481
PNPLA5	0.155659	0.027737	0.00798403
VPS4A	0.231773	0.0279435	0.0459082
TRPV3	0.156625	0.0287716	0.0199601
PRSS57	0.172814	0.0288687	0.011976
MMP20	0.155636	0.0289711	0.0479042
TMEM38A	0.180486	0.0292565	0.0479042
ATP13A3	0.153004	0.0297117	0.0439122
ACSM3	0.161189	0.0297194	0.0399202
GYPC	0.209217	0.0297763	0.0279441
ATP5F1B	0.185566	0.0299326	0.00998004
LRRC38	0.19237	0.030254	0.0299401
DNMT3A	0.191922	0.0306486	0.0179641
SLC2A1	0.179711	0.0311372	0.0479042
TRPV1	0.155995	0.0311655	0.00598802
PTCD3	0.146424	0.0314683	0.00598802
PLIN1	0.153199	0.0316134	0.0339321
PSMA8	0.209769	0.0317361	0.0359281
FHL5	0.170829	0.0318703	0.0139721
TMPRSS13	0.151191	0.0321566	0.00998004
CAPN3	0.157881	0.0327977	0.0219561
E4F1	0.154611	0.0331774	0.0459082
TCP1	0.195852	0.0335468	0.0139721
TMEM269	0.172127	0.0345699	0.0239521
SCG3	0.158434	0.0346662	0.0499002
RSRC2	0.239423	0.0347554	0.0499002
ALDH6A1	0.166906	0.0349028	0.011976
BCKDK	0.188725	0.0350493	0.0239521
ZBTB7A	0.170361	0.0358721	0.0239521
COL3A1	0.14832	0.0360801	0.0419162
SOD1	0.172265	0.036943	0.0319361
MTIF2	0.144057	0.0369772	0.0259481
NNT	0.154685	0.0370691	0.0359281
ADK	0.16863	0.0371896	0.0199601
MYBL1	0.161682	0.0374243	0.0279441
EMP1	0.156243	0.0383807	0.0139721
MED15	0.164358	0.0384311	0.0239521
NLN	0.150514	0.0387074	0.0359281
POLDIP2	0.199073	0.0388778	0.0439122
CCNYL1	0.194225	0.0392686	0.0479042
SLC6A18	0.147528	0.0395763	0.011976
NSMCE4A	0.163923	0.040225	0.0299401
ANK1	0.144957	0.0405618	0.0359281
PDE4A	0.161513	0.0406716	0.0279441
CLDN16	0.163209	0.0411141	0.0459082
P4HA1	0.168682	0.0411162	0.0139721
COL14A1	0.137078	0.0412981	0.0239521
SPTBN4	0.143612	0.0414476	0.0479042
PPP1R3E	0.181301	0.0421856	0.0459082
PIK3CA	0.264196	0.0431775	0.0399202
TAS2R38	0.140523	0.0434294	0.0219561
OSBP	0.175409	0.0434348	0.0479042
DHX36	0.151885	0.0435805	0.0479042
NDUFA9	0.14499	0.0442383	0.0259481
ACAD9	0.141861	0.0445523	0.0459082
SLC11A2	0.15648	0.044736	0.00998004
GGCX	0.141718	0.0447706	0.0259481
PDSS1	0.153677	0.0447729	0.0419162
GDI1	0.227263	0.0453936	0.0439122
TAL1	0.17409	0.0476013	0.0439122
HAL	0.14783	0.0476553	0.0179641
FABP12	0.196397	0.0478855	0.0219561
HERC4	0.162835	0.0479972	0.0379242
MNT	0.157027	0.0480761	0.0339321
CYCS	0.241927	0.048564	0.0419162
GARIN1A	0.151815	0.048794	0.0459082
SLC13A2	0.136269	0.0491387	0.0179641
* The adjsted P values are from the permutation tests built in RERconverge.

## Sheet: Table S8
Table S8. The over-represented GO Biological Process terms of negatively correlated genes.
GO BP Terms	Genes	P value	FDR
GO:0030335~positive regulation of cell migration	MYOC, MCAM, NTRK3, SYNPO2, SEMA3G, PDGFB, SSH2, ELP5, CXCL10, CPEB1, FER, C3AR1, AKT1, ITGA5, CEP43	5.37886e-06	0.010591
GO:0051301~cell division	DCLRE1A, CDCA3, IST1, PLK1, SEPTIN9, SEPTIN10, AURKA, CDC25B, NEDD1, RECQL5, CCND1, KNTC1, MAPRE3, SPDL1, NEK3, NRDE2, ITGB3BP	1.60165e-05	0.014245
GO:0051092~positive regulation of NF-kappaB transcription factor activity	CD84, FER, IRAK2, CARD9, RTKN2, TRIM37, PPIA, RELA, TLR3, TLR2	2.17039e-05	0.014245
GO:0006974~DNA damage response	ATMIN, PARP2, XRCC2, NFATC2, MCM10, FOXO1, RNF168, RAD50, RAD51D, PAXX, CCND1, UBE2T, AKT1, FLYWCH1, NRDE2	7.00331e-05	0.0344738
GO:0005977~glycogen metabolic process	LEPR, PRKAG2, AKT1, NHLRC1, PCDH12, IL6ST	0.000114912	0.0452523
GO:0006281~DNA repair	FANCI, DCLRE1A, UVRAG, POLN, PARP2, ERCC6L2, XRCC2, HINFP, RAD50, RAD51D, RECQL5, MORF4L2, UBE2T	0.00023782	0.0780445
GO:0031398~positive regulation of protein ubiquitination	FANCI, DNAJB2, WFS1, LAPTM5, NHLRC1, PRICKLE1, FGFR3	0.000389276	0.109498
GO:0060271~cilium assembly	IFT43, TBC1D31, DNAAF1, FBF1, SCLT1, CPLANE1, RAB17, HOATZ, PRICKLE1, PTPDC1, CEP89	0.000550006	0.13537
GO:0036297~interstrand cross-link repair	DCLRE1A, RAD51D, POLN, ERCC6L2, FANCB	0.000722403	0.158046
GO:0038165~oncostatin-M-mediated signaling pathway	OSM, IL6ST, OSMR	0.000854851	0.16832
GO:0006468~protein phosphorylation	INVS, NIM1K, PLK1, RORC, PDGFB, AURKA, CDC25B, FER, CCND1, KCNQ2, AKT1, CSK, NEK3	0.000999072	0.170073
GO:0007173~epidermal growth factor receptor signaling pathway	BCAR3, NTRK3, INSRR, GAB1, AKT1, PRICKLE1, FGFR3	0.00103651	0.170073
GO:0000724~double-strand break repair via homologous recombination	GEN1, RAD50, RAD51D, RECQL5, ASTE1, POLN, XRCC2	0.00115512	0.174956
GO:1901224~positive regulation of non-canonical NF-kappaB signal transduction	NLRP12, RTKN2, LAPTM5, RELA, TLR3, TLR2	0.0017849	0.251034
GO:0010811~positive regulation of cell-substrate adhesion	SMOC2, PDGFB, ITGA5, PTN, L1CAM	0.00226955	0.281592
GO:0032088~negative regulation of NF-kappaB transcription factor activity	NLRP12, BRMS1, IRAK2, NLRC5, TRIM37, NLRC3	0.00240046	0.281592
GO:0031396~regulation of protein ubiquitination	DNAJB2, MTBP, NHLRC1, NLRC3	0.00256868	0.281592
GO:0030036~actin cytoskeleton organization	FER, THSD7B, INSRR, RHOJ, CDC42EP2, PDGFB, PIP5K1A, XIRP2, SEPTIN9, SSH2	0.00259372	0.281592
GO:0000122~negative regulation of transcription by RNA polymerase II	NOTCH2, PIAS3, ZHX2, MYPOP, WFS1, ZBTB49, PLK1, MBD2, RORC, NFATC2, FOXL2, FOXO1, RELA, HDAC7, HINFP, FERD3L, BRMS1, CCND1, SALL4, NFE2L3, TRIM37, FLYWCH1, SAMD1, FGFR3	0.00271724	0.281592
GO:0008284~positive regulation of cell population proliferation	NOTCH2, BCAR3, NTRK3, RTKN2, OSM, PDGFB, PTN, OSMR, RELA, CXCL10, FER, CCND1, LEPR, MZB1, IL6ST, CEP43, FGFR3	0.00286789	0.282344
GO:0030010~establishment of cell polarity	RHOJ, KCNQ2, UST, NEK3, PRICKLE1	0.00331579	0.310895
GO:0045944~positive regulation of transcription by RNA polymerase II	NOTCH2, SETD4, CASZ1, ZBTB49, NLRC5, FOXO1, RELA, GALR1, SALL4, CREB3L2, SIX3, AKT1, ZBTB7C, YES1, SPAG8, ATMIN, EN2, OSM, NFATC2, FOXL2, PPRC1, HINFP, GAL, ELF3, MORF4L2, IRF2, TLR3, TLR2	0.00384289	0.343939
GO:0071466~cellular response to xenobiotic stimulus	KCNH2, RECQL5, KCNQ2, FANCB, PPM1E, TLR3	0.00448702	0.366447
GO:1901223~negative regulation of non-canonical NF-kappaB signal transduction	NLRP12, NLRC3, RELA, HDAC7	0.00454509	0.366447
GO:0008286~insulin receptor signaling pathway	BCAR3, FER, NTRK3, INSRR, AKT1, FGFR3, FOXO1	0.0046527	0.366447
GO:0043410~positive regulation of MAPK cascade	BCAR3, CD84, GAB1, LAPTM5, OSM, PDGFB, LEPR, PPIA, FGFR3	0.00528438	0.40019
GO:0060907~positive regulation of macrophage cytokine production	CARD9, LAPTM5, TLR3, TLR2	0.00607268	0.428027
GO:0060040~retinal bipolar neuron differentiation	ZHX2, CASZ1, VSX1	0.00611146	0.428027
GO:0038084~vascular endothelial growth factor signaling pathway	NTRK3, INSRR, GAB1, FGFR3, RELA	0.00630411	0.428027
GO:0006469~negative regulation of protein kinase activity	PRKAG2, AKT1, CEP43, PPIA, PPM1E	0.00667609	0.438174
GO:0019221~cytokine-mediated signaling pathway	FER, IFNGR2, LEPR, IL6ST, OSMR, RELA, IL17RB	0.00789402	0.501397
GO:0006303~double-strand break repair via nonhomologous end joining	RNF168, DCLRE1A, ASTE1, PAXX	0.00853487	0.525161
GO:0000278~mitotic cell cycle	NEDD1, RECQL5, XRCC2, PLK1, NRDE2, AURKA	0.0100246	0.598136
GO:1902857~positive regulation of non-motile cilium assembly	CEP135, ATMIN, SEPTIN9	0.0103436	0.599015
GO:0006954~inflammatory response	SETD4, CXCL10, AFAP1L2, FKRP, ELF3, CD180, C3AR1, AKT1, RELA, TLR3, TLR2, HDAC7	0.0114382	0.617732
GO:0007249~canonical NF-kappaB signal transduction	IRAK2, AKT1, NLRC3, RELA	0.0115043	0.617732
GO:0032755~positive regulation of interleukin-6 production	SETD4, CARD9, LAPTM5, RELA, TLR3, TLR2	0.011608	0.617732
GO:2000177~regulation of neural precursor cell proliferation	NTRK3, SIX3, FOXO1	0.0119722	0.620347
GO:0061640~cytoskeleton-dependent cytokinesis	IST1, SEPTIN9, SEPTIN10	0.013705	0.691927
GO:0006302~double-strand break repair	RNF168, RAD50, POLN, PARP2, PLK1	0.014081	0.69314
GO:0032436~positive regulation of proteasomal ubiquitin-dependent protein catabolic process	DNAJB2, PLK1, AKT1, PRICKLE1, AURKA	0.0147049	0.695386
GO:0070286~axonemal dynein complex assembly	CCDC103, DNAAF1, DRC1	0.0155393	0.695386
GO:0070102~interleukin-6-mediated signaling pathway	FER, GAB1, IL6ST	0.0155393	0.695386
GO:0045737~positive regulation of cyclin-dependent protein serine/threonine kinase activity	CCND1, AKT1, MAPRE3	0.0155393	0.695386
GO:0007098~centrosome cycle	UVRAG, XRCC2, PLK1, AURKA	0.0169446	0.70211
GO:0032735~positive regulation of interleukin-12 production	LAPTM5, RELA, TLR3, TLR2	0.0169446	0.70211
GO:0007338~single fertilization	CECR2, SPAG8, TRPC6, FOXL2, DRC1, ZP2	0.0173573	0.70211
GO:0097623~potassium ion export across plasma membrane	KCNH2, KCNT2, KCNE4	0.0174725	0.70211
GO:0086005~ventricular cardiac muscle cell action potential	KCNH2, KCNE4, SCN3B	0.0174725	0.70211
GO:0051897~positive regulation of phosphatidylinositol 3-kinase/protein kinase B signal transduction	FER, MYOC, NTRK3, OSM, PDGFB, PIK3AP1, FGFR3, PIK3R5	0.0181655	0.715357
GO:0003094~glomerular filtration	MCAM, RHPN1, JCHAIN	0.0195019	0.752927
GO:0007157~heterophilic cell-cell adhesion via plasma membrane cell adhesion molecules	JAML, MCAM, ITGA5, L1CAM	0.0212426	0.804358
GO:0006952~defense response	CXCL10, RELA, TLR3, TLR2	0.0224016	0.83224
GO:0050729~positive regulation of inflammatory response	SETD4, LGALS2, OSM, IL17RB, TLR2	0.0235693	0.857418
GO:0045907~positive regulation of vasoconstriction	CHRM3, PDGFB, AKT1, DBH	0.0248211	0.857418
GO:0038109~Kit signaling pathway	FER, NTRK3, INSRR, FGFR3	0.0248211	0.857418
GO:0042531~positive regulation of tyrosine phosphorylation of STAT protein	OSM, IL12A, IL6ST, FGFR3	0.0248211	0.857418
GO:0032680~regulation of tumor necrosis factor production	CARD9, TLR3, TLR2	0.0261416	0.887464
GO:0032715~negative regulation of interleukin-6 production	CD84, NLRP12, CSK, NLRC3	0.0273759	0.913611
GO:0045184~establishment of protein localization	IST1, PLK1, PRICKLE1, HINFP	0.0287038	0.92818
GO:0045893~positive regulation of DNA-templated transcription	KCNH2, AFAP1L2, CASZ1, ATMIN, MBD2, RORC, PDGFB, NFATC2, FOXO1, RELA, TDRD3, HINFP, MORF4L2, CREB3L2, AKT1, TRIM37, MAPRE3	0.0287552	0.92818
GO:0030154~cell differentiation	NOTCH2, SPATA9, HMX3, CASZ1, SPAG8, YES1, NTRK3, RORC, FOXL2, SSH2, FOXO1, ELF3, TLL1, TSNAXIP1, FGFR3	0.0319884	0.995953
GO:0006338~chromatin remodeling	SETD4, PTPN18, NIM1K, NEK5, MBD2, PRPF4B, SSH2, PPM1E, AURKA, CDC25B, CECR2, AKT1, RIOK1, NEK3, EEF1AKMT2	0.0340187	0.995953
GO:0043406~positive regulation of MAP kinase activity	NTRK3, GAB1, PDGFB, PIK3R5	0.0343507	0.995953
GO:0032259~methylation	SETD4, COMTD1, THUMPD2, METTL6, METTL15, RRP8	0.0355732	0.995953
GO:0045751~negative regulation of Toll signaling pathway	SIGIRR, NLRP12	0.0357144	0.995953
GO:0071711~basement membrane organization	FKRP, FLRT2, PRICKLE1	0.03619	0.995953
GO:2000573~positive regulation of DNA biosynthetic process	SMOC2, C3AR1, PDGFB	0.03619	0.995953
GO:0030301~cholesterol transport	MSR1, STARD3, OSBPL2	0.03619	0.995953
GO:0071805~potassium ion transmembrane transport	KCNH2, KCNT2, KCNE4, KCNK13, KCNQ2, KCNJ15	0.0373263	0.995953
GO:0032757~positive regulation of interleukin-8 production	AFAP1L2, RELA, TLR3, TLR2	0.0373737	0.995953
GO:0006935~chemotaxis	ROBO3, CXCL10, FER, XCR1, C3AR1	0.0384056	0.995953
GO:0008543~fibroblast growth factor receptor signaling pathway	FLRT2, NTRK3, INSRR, PDGFB, FGFR3	0.0384056	0.995953
GO:2000042~negative regulation of double-strand break repair via homologous recombination	RECQL5, PLK1, FANCB	0.0388998	0.995953
GO:0007059~chromosome segregation	UVRAG, CENPI, CENPM, CENPQ, ITGB3BP	0.0395474	0.995953
GO:0007218~neuropeptide signaling pathway	GAL, GALR1, SSTR1, PDYN, RELA	0.0407083	0.995953
GO:0006357~regulation of transcription by RNA polymerase II	NOTCH2, HMX3, TSHZ1, RORC, PPM1E, FOXO1, RELA, FERD3L, SALL4, CREB3L2, SIX3, GSC2, ZBTB7C, PIAS3, ZHX2, MYPOP, ATMIN, EN2, NFATC2, FOXL2, SSH2, HINFP, ELF3, IRF2, NFE2L3, PPIA, VSX1, RCOR1	0.0408891	0.995953
GO:0000723~telomere maintenance	STN1, RAD50, RAD51D, LTO1	0.0421544	0.995953
GO:0009410~response to xenobiotic stimulus	FKRP, CCND1, CARD9, KCNQ2, NFATC2, FANCB, PRICKLE1, RELA, GIP	0.0437728	0.995953
GO:0032148~activation of protein kinase B activity	NOTCH2, NTRK3, PPIA	0.0445411	0.995953
GO:0032091~negative regulation of protein binding	DNAJB2, PDGFB, AKT1, AURKA	0.0455036	0.995953
GO:0045892~negative regulation of DNA-templated transcription	PIAS3, ZHX2, PDGFB, FOXL2, PRICKLE1, RRP8, RELA, HDAC7, HINFP, FERD3L, BRMS1, ELF3, HSBP1L1, SIX3, RCOR1	0.0465827	0.995953
GO:0042148~DNA strand invasion	RAD51D, XRCC2	0.0473343	0.995953
GO:0070141~response to UV-A	CCND1, AKT1	0.0473343	0.995953
GO:0051464~positive regulation of cortisol secretion	GAL, GALR1	0.0473343	0.995953
GO:0038124~toll-like receptor TLR6:TLR2 signaling pathway	RELA, TLR2	0.0473343	0.995953
GO:0032703~negative regulation of interleukin-2 production	LAPTM5, VSIG4, HDAC7	0.0474682	0.995953
GO:1990403~embryonic brain development	EN2, TMEM94, PRICKLE1	0.0474682	0.995953
GO:0030282~bone mineralization	FKRP, PTN, PRICKLE1, FGFR3	0.0489806	0.995953

## Sheet: Table S9
Table S9. The over-represented GO Biological Process terms of positively correlated genes.
GO BP Terms	Genes	P value	FDR
GO:0006937~regulation of muscle contraction	RYR1, TNNC2, TNNT3, ATP2A2, ATP2A1	4.9642e-06	0.00692009
GO:0045214~sarcomere organization	MYOM1, MYBPC2, ACTN2, TNNT3, CAPN3, NEB	2.2766e-05	0.0158679
GO:0006936~muscle contraction	TMOD1, RYR1, MYOM1, MYBPC2, ACTN3, ACTN2	5.00589e-05	0.0232607
GO:0051216~cartilage development	COMP, COL3A1, SATB2, MGP, COL9A1, TYMS, ZBTB7A	8.19297e-05	0.0251739
GO:0030199~collagen fibril organization	COMP, COL3A1, COL1A2, P4HA1, LOX, COL14A1	9.02938e-05	0.0251739
GO:0031448~positive regulation of fast-twitch skeletal muscle fiber contraction	MYLK2, ACTN3, ATP2A1	0.000162933	0.0378548
GO:0071277~cellular response to calcium ion	RYR1, CPNE4, FUS, CHP2, CAPN3, KRT10	0.000505867	0.10074
GO:0070296~sarcoplasmic reticulum calcium ion transport	RYR1, ATP2A2, ATP2A1	0.000802782	0.139885
GO:0055001~muscle cell development	COMP, ACTN3, LOX, ACTN2	0.00169513	0.253949
GO:0007283~spermatogenesis	BCKDK, HERC4, CETN2, SLCO4C1, DHX36, DNMT3A, RARA, CCNYL1, MYBL1, GTSF1, PSMA8, SOD1	0.00187307	0.253949
GO:0030036~actin cytoskeleton organization	CAP1, SPTBN4, TBCK, ACTN3, PIK3CA, ACTN2, PDLIM5, PFN3	0.00211091	0.253949
GO:0070588~calcium ion transmembrane transport	GRIN3A, ATP2A2, TRPV3, ATP2A1, TRPV1, TMC2	0.00218607	0.253949
GO:0003417~growth plate cartilage development	COMP, COL9A1, RARA	0.00403418	0.432588
GO:0071318~cellular response to ATP	RYR1, TOP2B, TRPV1	0.00537799	0.535494
GO:0006833~water transport	MYLK2, SLC5A1, AQP3	0.007723	0.717724
GO:0055088~lipid homeostasis	ZBTB20, PNPLA5, GCK, ACACA	0.00831906	0.724798
GO:0001889~liver development	PIK3CA, RARA, ACADM, HSPA12A, ASS1	0.00945577	0.755113
GO:0006816~calcium ion transport	RYR1, GRIN3A, ATP2A2, ATP2A1, TRPV1	0.00975038	0.755113
GO:0006874~intracellular calcium ion homeostasis	RYR1, ATP2A2, ATP2A1, PYGM, ATP13A3	0.0109882	0.773606
GO:0035235~ionotropic glutamate receptor signaling pathway	GRIA2, GRIN3A, GRIN2C	0.0114361	0.773606
GO:0030198~extracellular matrix organization	COL3A1, COL1A2, ELN, COL9A1, NPNT, MMP20	0.011654	0.773606
GO:0015031~protein transport	GDI1, VPS51, CETN2, COG4, CHP2, HOOK3, STAM, ZG16, TBC1D17, SCAMP2	0.0122783	0.777996
GO:0033189~response to vitamin A	DNMT3A, RARA, TYMS	0.0135322	0.793848
GO:0001932~regulation of protein phosphorylation	PIK3CA, LOX, SLC1A1, CCNYL1	0.0146622	0.793848
GO:0006508~proteolysis	NLN, CAPN7, HTRA4, CAPN3, PRSS57, PLG, CTSE, TMPRSS13, KLK7, MMP20, CNDP2	0.0152253	0.793848
GO:0048167~regulation of synaptic plasticity	GRIN3A, SYNGAP1, RARA, GRIN2C	0.0152368	0.793848
GO:1902600~proton transmembrane transport	SLC45A3, ATP5F1B, NNT, SLC11A2, NDUFV1	0.0161014	0.793848
GO:0035725~sodium ion transmembrane transport	SLC12A3, SLC13A2, SLC6A18, TRPV3, SLC5A1	0.0165148	0.793848
GO:0065003~protein-containing complex assembly	SPTBN4, MGP, SLC2A1, CAPN3, VAMP3	0.0165148	0.793848
GO:0018149~peptide cross-linking	TGM1, COL3A1, KRT10	0.0181782	0.817432
GO:0046716~muscle cell cellular homeostasis	LOX, PLG, SOD1	0.0181782	0.817432
GO:0045471~response to ethanol	GRIN3A, GOT2, RARA, TYMS, SOD1	0.0200692	0.874264
GO:0032470~positive regulation of endoplasmic reticulum calcium ion concentration	ATP2A2, ATP2A1	0.0220499	0.931442
GO:0050804~modulation of chemical synaptic transmission	GRIA2, GRIN3A, SYNGAP1, PDE4A, CPLX3	0.0245837	0.997139
GO:0030154~cell differentiation	FOXQ1, HERC4, SLCO4C1, MGP, DHX36, RARA, RFX3, NPNT, MYBL1, GTSF1, PSMA8	0.0271905	0.997139
GO:0001894~tissue homeostasis	COL3A1, COL9A1, ACACA	0.0276648	0.997139
GO:0006942~regulation of striated muscle contraction	TNNT3, ATP2A1	0.0292918	0.997139
GO:1903926~cellular response to bisphenol A	DNMT3A, SLC1A1	0.0292918	0.997139
GO:0098708~D-glucose import across plasma membrane	SLC2A1, SLC5A1	0.0292918	0.997139
GO:0060349~bone morphogenesis	COMP, ACTN3, COL9A1	0.0337977	0.997139
GO:0009410~response to xenobiotic stimulus	LOX, DNMT3A, SLC1A1, TOP1, TYMS, ASS1, SOD1	0.0340902	0.997139
GO:0006574~valine catabolic process	BCKDK, ALDH6A1	0.0364803	0.997139
GO:1990036~calcium ion import into sarcoplasmic reticulum	ATP2A2, ATP2A1	0.0364803	0.997139
GO:0002790~peptide secretion	TRPV1, S100A8	0.0364803	0.997139
GO:0050796~regulation of insulin secretion	ALOX5, RFX3, GCK	0.0370442	0.997139
GO:0019933~cAMP-mediated signaling	CAP1, PDE4A, PDE6C	0.0387106	0.997139
GO:0009408~response to heat	CKM, TRPV1, SOD1	0.0421272	0.997139
GO:0071242~cellular response to ammonium ion	SLC1A1, ASS1	0.0436158	0.997139
GO:0046929~negative regulation of neurotransmitter secretion	PNKD, GGCX	0.0436158	0.997139
GO:0098655~monoatomic cation transmembrane transport	GRIA2, ATP13A3, GRIN2C	0.0456522	0.997139
GO:0007623~circadian rhythm	NDUFA9, NAMPT, TYMS, ASS1	0.0464203	0.997139
GO:0008654~phospholipid biosynthetic process	LPGAT1, GPAM, FITM1	0.0474541	0.997139

## Sheet: Table S10
Table S10. Correlated genes under intensified selection in long-lived mammals.
Gene symbol	likelihood_null	likelihood_alt	FDR	K value	RER_correlation
THAP7	-15011.8	-14397.4	0	4.05026	No correlation
NSD1	-122846	-122803	0	1.56332	No correlation
IRX3	-20564.3	-20522.9	0	18.0894	No correlation
AMER3	-61551.2	-61519.6	7.44754e-12	3.98797	No correlation
DHX8	-46078.8	-46048.6	1.1886e-11	6.5434	No correlation
SLC30A10	-35281.5	-35251.4	1.1886e-11	2.55048	No correlation
MYLK2	-39509.6	-39480.1	1.71412e-11	3.86914	Positive correlation
EYA3	-19774.6	-19745.3	2.07428e-11	6.30545	No correlation
DENND4C	-93030.3	-93006.7	2.97957e-09	1.51452	No correlation
FKBP6	-17387.1	-17363.5	2.97957e-09	6.5175	Positive correlation
DLX1	-6286.92	-6264.49	8.10055e-09	50	No correlation
SMTN	-58170.6	-58148.4	9.64274e-09	2.58633	No correlation
DDN	-43489	-43467	1.0981e-08	7.04511	No correlation
ZNF182	-16475.3	-16454.9	4.81588e-08	6.53901	No correlation
QRFP	-11783.6	-11763.5	5.98537e-08	4.5649	No correlation
CASP7	-20574.9	-20555.6	1.1438e-07	9.2162	No correlation
HOXC12	-7812.57	-7793.48	1.46112e-07	21.7887	No correlation
TFAP2B	-11918.5	-11899.9	2.23218e-07	15.3057	No correlation
DPY30	-2596.65	-2578.79	4.19644e-07	20.0619	No correlation
PHF21B	-25144.3	-25126.5	4.44949e-07	13.7984	No correlation
FOXN4	-32325.6	-32308.3	6.78144e-07	28.946	No correlation
OPCML	-12270.6	-12254.3	1.45693e-06	13.3796	No correlation
ZSCAN20	-65246.2	-65230.4	2.21765e-06	1.57274	No correlation
TTC39B	-31315	-31299.5	2.88423e-06	4.16278	No correlation
PTPN7	-20518.6	-20503.2	3.03398e-06	50	No correlation
VCAM1	-57004.8	-56990.3	6.66917e-06	1.97286	No correlation
STXBP2	-30320.1	-30305.6	6.90208e-06	4.08315	No correlation
VDAC1	-10782.2	-10768.1	9.97668e-06	16.7293	No correlation
NT5E	-32925.7	-32911.9	1.27242e-05	2.16498	No correlation
BCLAF3	-42879.2	-42865.4	1.28462e-05	2.55395	No correlation
SENP6	-49866.4	-49852.7	1.35632e-05	1.40052	No correlation
BRWD3	-59041.7	-59028.1	1.60312e-05	1.49679	No correlation
PLB1	-96142.2	-96129.4	3.02092e-05	1.89453	No correlation
USP36	-80466.6	-80453.9	3.32033e-05	1.40022	No correlation
CNTNAP1	-64797.8	-64785.1	3.32033e-05	3.40753	No correlation
PCNX4	-68018.2	-68005.6	3.61938e-05	1.56375	No correlation
GJA10	-29436.8	-29424.2	3.75595e-05	3.80067	No correlation
WFDC3	-12303.4	-12291.3	5.64072e-05	3.04078	No correlation
ARHGAP9	-44673	-44661.1	6.49101e-05	3.23122	No correlation
ADAMTS7	-112665	-112653	7.49659e-05	1.43297	No correlation
NPNT	-27704.6	-27693.1	9.25471e-05	12.7213	Positive correlation
GGT5	-44462.1	-44450.8	0.000109329	1.90155	No correlation
C2	-51320.5	-51309.5	0.000145075	1.93661	No correlation
PIDD1	-62667.9	-62657	0.000158498	1.41181	No correlation
CATSPER3	-28940.5	-28929.6	0.000159305	2.84974	No correlation
CYP24A1	-34296.7	-34285.9	0.000171102	10.6786	No correlation
RLF	-75038.5	-75027.7	0.000172864	1.3284	No correlation
FAR1	-23016.6	-23005.9	0.000182586	1.72995	No correlation
TAS2R4	-20833.5	-20823	0.000221696	4.30604	No correlation
VDAC2	-8232.11	-8221.62	0.000225705	2.66914	No correlation
SF3A3	-16558.9	-16548.4	0.00022765	24.1857	No correlation
WEE2	-40233.8	-40223.5	0.000249346	1.77903	No correlation
ASB11	-16679	-16668.8	0.000286842	7.14775	No correlation
CMTM7	-9869.35	-9859.26	0.000309572	3.77449	No correlation
EFCAB10	-7115.97	-7105.88	0.000309572	5.6819	No correlation
PNMA1	-13072.4	-13062.5	0.00034351	2.63763	No correlation
ZFHX3	-151131	-151121	0.00037621	2.68365	No correlation
CALB2	-10009.5	-9999.67	0.000382293	11.3728	No correlation
ABTB1	-25116.2	-25106.4	0.000406289	7.20863	No correlation
CNPPD1	-21491.2	-21481.6	0.000463172	2.20438	No correlation
GRB2	-6260.51	-6250.93	0.000467573	9.34808	No correlation
USPL1	-79649.2	-79639.7	0.000486883	1.45858	No correlation
UQCC1	-13167.1	-13157.6	0.000504845	3.99013	No correlation
UQCC1	-13167.1	-13157.6	0.000504845	3.99013	No correlation
GUCD1	-9818.76	-9809.28	0.000504845	36.2499	No correlation
RABL6	-43415.5	-43406.1	0.000534905	1.94561	No correlation
CCDC27	-47214.1	-47204.9	0.000642527	3.98134	No correlation
CCDC88A	-73749.9	-73740.8	0.000692558	1.52349	No correlation
TRIM68	-20508.5	-20499.4	0.000736492	5.39046	No correlation
PRR29	-11914.6	-11905.7	0.000768916	8.64472	No correlation
TFB1M	-21773.2	-21764.2	0.000771753	2.76185	No correlation
PURG	-11638.8	-11629.9	0.00079487	1.89065	No correlation
INPP5J	-59874.2	-59865.3	0.000824115	2.72073	No correlation
TRIOBP	-127232	-127223	0.000840406	1.74657	No correlation
CCDC149	-31211.5	-31202.7	0.000892708	2.39019	No correlation
BCO1	-35788.7	-35780.2	0.00112677	3.33232	Negative correlation
TNN	-98653.9	-98645.4	0.00114172	1.9308	No correlation
RTN4R	-29719.9	-29711.4	0.00120333	15.6405	No correlation
UBR4	-205655	-205646	0.00120333	1.08604	No correlation
ITGB4	-99437.9	-99429.5	0.00122291	1.40249	No correlation
PRELID1	-6542.19	-6533.83	0.00127085	14.651	Positive correlation
CLDN25	-15484.9	-15476.6	0.00136571	8.63155	No correlation
DLX2	-13189.6	-13181.5	0.00152983	7.04886	No correlation
MFAP5	-10417.8	-10409.6	0.00155144	3.03797	No correlation
WDR47	-32202.3	-32194.3	0.00173173	2.43881	No correlation
PGGHG	-50983.1	-50975.2	0.00189964	2.36356	No correlation
PKD1	-302021	-302013	0.00192481	1.27355	No correlation
RMDN2	-15025.1	-15017.3	0.00198903	4.13318	No correlation
DDX47	-19037	-19029.2	0.00201888	1.58316	No correlation
PSMD8	-14720.7	-14712.9	0.00205952	5.15991	No correlation
SPACA6	-21100.2	-21092.5	0.00221018	6.99159	No correlation
ZGRF1	-144611	-144604	0.00224367	1.56142	Positive correlation
KHNYN	-38287.7	-38280.1	0.00237389	2.04207	No correlation
IGF2	-8545.27	-8537.68	0.00241878	4.02333	No correlation
PHF3	-111561	-111553	0.00244165	1.43996	No correlation
POLQ	-152269	-152261	0.00246148	1.79463	No correlation
PANK1	-21064.1	-21056.7	0.00266719	2.59018	No correlation
ZFPM1	-54885.7	-54878.3	0.00282381	1.70111	No correlation
RAMAC	-6737.08	-6729.83	0.00315608	6.31795	No correlation
PLSCR5	-12291.4	-12284.2	0.00317236	1.82062	No correlation
C10orf67	-28658.1	-28650.9	0.00326171	1.81453	No correlation
PPM1B	-13250.6	-13243.5	0.00336928	2.33249	No correlation
ATP5F1B	-21188.1	-21180.9	0.00345968	8.75809	Positive correlation
SLC16A5	-34974.3	-34967.3	0.00372462	2.56606	No correlation
GDPD2	-31146.8	-31139.8	0.00395173	50	No correlation
C4orf51	-9503.54	-9496.59	0.00403007	3.33438	No correlation
MAU2	-21440.2	-21433.3	0.00408805	8.99218	No correlation
PRDX4	-11360.6	-11353.7	0.00425341	2.81333	No correlation
COL25A1	-33106.2	-33099.5	0.00486651	2.31706	No correlation
GABPB2	-22589.8	-22583.1	0.00497137	13.3746	No correlation
CCDC59	-16200.3	-16193.8	0.00542486	1.85647	No correlation
SLC7A11	-23159.1	-23152.5	0.00546251	8.80095	No correlation
SEBOX	-10830.1	-10823.6	0.00549601	2.78091	No correlation
LRCH3	-37789.3	-37782.8	0.00553798	1.68122	No correlation
GCAT	-22569.5	-22563	0.00573175	5.13585	No correlation
UBOX5	-30648.7	-30642.2	0.00584543	3.17912	No correlation
VSIR	-20910.8	-20904.4	0.00600058	2.05815	Negative correlation
TCF7L2	-20957.7	-20951.4	0.00643589	3.6281	No correlation
DIS3	-42776.4	-42770	0.00656422	2.00958	No correlation
FAM174A	-12106.4	-12100.1	0.00676929	7.152	No correlation
LRPPRC	-91270.8	-91264.5	0.00677404	1.77406	No correlation
PPP1R16A	-33582.6	-33576.3	0.0069123	2.27969	No correlation
RNF150	-15944.7	-15938.5	0.00725102	8.1678	No correlation
SURF4	-10056.5	-10050.4	0.00788347	23.4774	No correlation
CHST9	-24416.4	-24410.3	0.0079475	2.693	No correlation
RNASEH1	-19698.6	-19692.6	0.00830365	1.66091	No correlation
SLC14A1	-24377.8	-24371.8	0.00840856	2.99985	No correlation
SCARF1	-59438.4	-59432.4	0.0084537	2.4532	No correlation
AFMID	-24040.3	-24034.4	0.00858859	2.67016	No correlation
PRIMA1	-7187.91	-7181.95	0.00870827	8.27781	No correlation
MS4A2	-19160.1	-19154.2	0.00886572	3.22323	No correlation
CREM	-14510.2	-14504.3	0.0089079	2.98416	Positive correlation
PPP1R18	-38915.3	-38909.4	0.00903058	2.39674	No correlation
ZAR1	-20075.5	-20069.7	0.00926295	50	No correlation
TNFRSF4	-20933.1	-20927.2	0.00933224	1.79626	No correlation
TMEM268	-20845.1	-20839.2	0.00948692	15.035	No correlation
NAGLU	-46136.2	-46130.4	0.00980853	2.88123	No correlation
HIVEP3	-139854	-139848	0.00991492	5.22748	Negative correlation
LCN15	-10252.3	-10246.5	0.00992735	5.63275	No correlation
FOXI3	-21842.3	-21836.5	0.0099519	2.39733	No correlation
ABHD17A	-13630.8	-13625.1	0.0101621	1.71304	No correlation
DMXL2	-127659	-127653	0.0102167	1.16574	No correlation
FSHB	-7214.59	-7208.89	0.0107211	15.0611	No correlation
ZNF48	-31720.3	-31714.7	0.0109918	1.54312	No correlation
IGSF22	-63137	-63131.4	0.0110301	1.35587	No correlation
IL2RB	-48244.6	-48239	0.0115117	2.28802	No correlation
KLF14	-14515.5	-14509.9	0.0116023	1.90189	No correlation
KYNU	-27244.4	-27238.8	0.0117961	4.20888	Positive correlation
AKAP13	-189661	-189655	0.0121488	1.1684	No correlation
DEGS2	-18164.3	-18158.7	0.0122878	2.02192	No correlation
MFSD8	-26544.2	-26538.6	0.0123018	1.40595	No correlation
KHDC3L	-11973	-11967.5	0.0125751	1.86082	No correlation
LENEP	-3210.63	-3205.15	0.0129183	6.06631	No correlation
ZNF839	-68501.1	-68495.7	0.0135893	1.66341	No correlation
C16orf95	-10821.5	-10816.1	0.0136702	3.82803	No correlation
ILRUN	-5857.11	-5851.74	0.0139272	50	No correlation
LIMS1	-14951.4	-14946	0.0140435	1.67878	No correlation
FAM237A	-10872.1	-10866.8	0.01416	6.56806	No correlation
EBP	-14365.3	-14360	0.0142598	5.37815	No correlation
DNTTIP2	-52589.2	-52583.9	0.0150293	1.3894	No correlation
SUCLA2	-18668.7	-18663.4	0.0154264	1.459	No correlation
PPP1R36	-24276.9	-24271.6	0.0154676	3.07902	No correlation
CXorf65	-13039.1	-13033.8	0.0155001	2.76894	Positive correlation
RAB27A	-9240.92	-9235.68	0.015511	3.4902	No correlation
LONP1	-51764.7	-51759.4	0.0157482	2.59486	No correlation
NOX3	-37610.4	-37605.2	0.0158642	4.09734	No correlation
NUF2	-22395.3	-22390.1	0.0160716	1.30032	No correlation
LETM2	-27689.4	-27684.3	0.0161848	2.09334	No correlation
XPO4	-31609.4	-31604.3	0.0168234	8.94387	No correlation
STRN3	-21345.3	-21340.2	0.0180904	2.42242	Negative correlation
CLDN23	-20215.5	-20210.4	0.0182321	2.84702	No correlation
SLC39A10	-32689.4	-32684.3	0.0183382	1.62502	No correlation
USP2	-26778.5	-26773.5	0.0184008	12.5004	No correlation
TNFRSF1A	-34854.5	-34849.6	0.0191417	1.51381	No correlation
CTSD	-27622.3	-27617.4	0.0200778	2.2571	No correlation
BORCS6	-21801.5	-21796.6	0.0205267	6.61789	No correlation
DNAJA2	-15142.9	-15138	0.0213435	1.53001	No correlation
AFG1L	-21282.2	-21277.3	0.0216011	3.38356	Positive correlation
LEMD3	-37659	-37654.2	0.0220438	3.75313	No correlation
DNAI7	-52398.6	-52393.9	0.0227811	1.92189	No correlation
NALF2	-14513.8	-14509.1	0.0229535	7.23114	No correlation
VKORC1L1	-4935.25	-4930.51	0.0230402	2.28756	No correlation
MOAP1	-13618.2	-13613.5	0.0231168	7.91353	No correlation
IPO8	-39176.1	-39171.4	0.0232726	1.61075	No correlation
ESAM	-28604.9	-28600.1	0.0234488	1.50967	No correlation
TPGS2	-14691.6	-14686.9	0.0235275	5.60503	No correlation
PROC	-35436.7	-35432	0.0235743	2.54984	No correlation
TNFSF15	-16035.7	-16031	0.023879	1.70218	No correlation
COA4	-4353.69	-4349	0.0240065	24.2671	No correlation
TRA2B	-7955.14	-7950.53	0.0255232	3.98677	No correlation
FCGR1A	-18868.6	-18864	0.0256379	1.65278	No correlation
C1orf54	-8627.06	-8622.48	0.0261416	2.30479	No correlation
SYP	-12126	-12121.4	0.0263702	3.14089	No correlation
TMEM87B	-31930.8	-31926.3	0.0264886	1.43757	No correlation
SLC39A7	-24035.2	-24030.7	0.0266441	1.8381	No correlation
SHCBP1	-29866	-29861.4	0.026705	2.28375	No correlation
CCDC86	-24277.6	-24273.1	0.0267418	2.77367	No correlation
NFATC1	-60145.1	-60140.6	0.0268268	1.36219	No correlation
ATP6V1F	-4701.05	-4696.53	0.0273079	50	No correlation
HMGN2	-2139.46	-2134.94	0.0273131	10.8881	No correlation
DEDD	-9250.34	-9245.83	0.0274858	4.60435	No correlation
PISD	-15727.4	-15722.9	0.0276816	1.57365	No correlation
RIBC1	-30037	-30032.5	0.0277886	1.86216	No correlation
C2orf88	-6015.02	-6010.54	0.028063	1.93574	No correlation
ASB17	-14100.9	-14096.5	0.0286183	3.86169	No correlation
TMEM108	-36464.9	-36460.5	0.0287149	2.03667	No correlation
KLHDC7B	-74240.1	-74235.6	0.0287149	1.7119	No correlation
LUZP2	-17205.8	-17201.3	0.0287149	16.8396	Negative correlation
LRRIQ3	-35870.6	-35866.2	0.02882	1.81315	No correlation
CBLN2	-7911.98	-7907.54	0.0290557	7.06392	No correlation
ZNF496	-34576.1	-34571.7	0.0291604	1.51082	No correlation
ZAR1L	-19695.1	-19690.7	0.0292144	1.85762	No correlation
CCDC80	-57845.5	-57841.1	0.029393	1.22511	No correlation
TLCD2	-19112.7	-19108.3	0.0300187	5.74778	No correlation
HSD17B13	-12816.5	-12812.1	0.0303437	3.38609	No correlation
CC2D1B	-49823.4	-49819.1	0.0303548	2.46454	No correlation
SNAPC4	-105696	-105692	0.0303548	1.48138	No correlation
NIT1	-14024.4	-14020	0.0311434	4.12959	No correlation
C6orf132	-92384.7	-92380.4	0.0312805	1.51356	No correlation
BPIFB2	-37705.1	-37700.8	0.0314774	1.69478	Negative correlation
CBFB	-4183.67	-4179.36	0.0319391	1.87699	No correlation
NTRK2	-31430.7	-31426.4	0.0320043	2.17871	Negative correlation
IL18R1	-43430.3	-43426	0.0324892	1.7363	No correlation
OMA1	-32648.8	-32644.6	0.0334176	2.04702	No correlation
PMAIP1	-3306.99	-3302.74	0.0334393	5.98048	No correlation
LDAF1	-10042.4	-10038.2	0.0335614	8.78787	No correlation
COX7A2	-4379.29	-4375.06	0.0337489	6.97892	No correlation
ANKRD28	-36521	-36516.8	0.0343905	1.36143	No correlation
NMI	-24743.4	-24739.2	0.0345157	2.18815	No correlation
RANBP2	-111906	-111902	0.0347108	1.63008	No correlation
ASPM	-216802	-216798	0.0353511	1.11973	No correlation
HFE	-24701	-24696.9	0.0355975	4.75628	No correlation
SETDB1	-54313	-54308.8	0.0358628	2.88509	No correlation
TMEM63C	-50175.7	-50171.5	0.0358928	21.4304	No correlation
SLC27A5	-56027.9	-56023.8	0.0361634	1.57709	No correlation
IL7R	-34538.5	-34534.4	0.0361725	4.3981	No correlation
DLGAP5	-58106	-58101.9	0.0368661	1.38037	No correlation
BRIP1	-70300.7	-70296.6	0.0372592	1.94561	Negative correlation
SUSD3	-14022.3	-14018.3	0.0387723	1.66012	No correlation
RAB13	-8231.97	-8227.93	0.0390874	9.02131	Negative correlation
ATP5MC2	-6716.79	-6712.78	0.040046	5.48182	No correlation
SPAG16	-33699.4	-33695.4	0.0401166	1.51727	No correlation
FOXH1	-22112.8	-22108.8	0.0408416	4.55774	No correlation
MFAP3L	-17793.3	-17789.4	0.0411279	2.55113	No correlation
SLC6A14	-32514	-32510	0.0411544	1.7741	No correlation
MBNL2	-7649.13	-7645.17	0.0417632	9.88279	No correlation
TNFSF8	-15167.6	-15163.6	0.0418697	50	No correlation
SH2D2A	-29423.1	-29419.2	0.0428053	1.82357	No correlation
CNIH4	-5116.68	-5112.76	0.0428127	2.81373	No correlation
GSG1	-23189.4	-23185.5	0.043223	1.77418	No correlation
MYCBP	-2592.13	-2588.22	0.043223	3.24162	No correlation
SHROOM3	-145997	-145993	0.0433351	1.49294	No correlation
VWC2L	-4533.77	-4529.9	0.0444582	2.00961	No correlation
C12orf43	-20773.5	-20769.6	0.0446116	1.66901	No correlation
MORF4L1	-11051.9	-11048	0.0447336	3.17502	No correlation
CCNO	-21646.2	-21642.4	0.0448245	11.4011	No correlation
DELE1	-35560	-35556.2	0.0448245	2.71666	Negative correlation
CYFIP2	-41089.3	-41085.4	0.044885	27.7235	No correlation
RWDD3	-14499.3	-14495.5	0.0451664	3.25224	No correlation
NLE1	-20771.3	-20767.4	0.0451879	3.71697	No correlation
LMAN1L	-36547.5	-36543.7	0.045224	2.06835	No correlation
WDR26	-18364	-18360.2	0.045224	4.24873	No correlation
GOLM2	-18084.8	-18081	0.0465912	4.88759	No correlation
C2CD2	-52603.8	-52600	0.046628	1.9961	No correlation
KLHDC7A	-63643.4	-63639.6	0.0470214	1.78496	No correlation
SYNPO2L	-56466.7	-56462.9	0.0478074	1.61276	No correlation
ASPDH	-15825.7	-15821.9	0.0480976	3.86535	No correlation
GNG5	-2121.4	-2117.64	0.0481839	21.2218	No correlation
GPC2	-32917.9	-32914.1	0.0481898	1.62644	Negative correlation
IDH3B	-16854.1	-16850.3	0.0484836	1.83498	No correlation
ANAPC4	-34298.8	-34295	0.0486677	1.52816	No correlation
EPS8L2	-42343.7	-42340	0.0488011	2.0004	No correlation
SLC18B1	-27667	-27663.2	0.0488011	2.94851	No correlation
CCDC28B	-9344.16	-9340.43	0.0488323	18.2695	No correlation
PHOSPHO2	-11806.8	-11803.1	0.0489856	47.96	No correlation
ANTXR2	-25558.1	-25554.4	0.0493504	2.00752	No correlation
NDC80	-30242.9	-30239.1	0.0493928	1.25641	No correlation
SGCG	-18827.2	-18823.5	0.0495754	6.66686	No correlation
DNMT3B	-40389	-40385.3	0.0497791	2.37711	No correlation
ZBTB6	-17444.4	-17440.7	0.0497791	1.38356	No correlation
MIIP	-26074.8	-26071.1	0.0497791	2.07893	No correlation

[truncated: 8 more sheets: Table S11 , Table S12, Table S13, Table S14, Table S15, Table S16, Table S17, Table S18]
